# Supplementary material for: Markers of aging: Unsupervised integrated analyses of the human plasma proteome
Source: Front Aging. 2023 Feb 22;4:1112109. doi: 10.3389/fragi.2023.1112109 (PMC9992741; doi:10.3389/fragi.2023.1112109)
Supplement: Supplementary file 2 [file Table1.XLSX]

## Sheet: ST1.APoverview
ST1. Aging Proteins with corresponding identifiers, the amount of studies they were identified in and corresponding age coefficients across the different studies and an identifier if they are up- or downregulated during aging. Estimated age coefficients are provided for each protein, for the corresponding study in which they were significantly associated with age. Protein classes summarizing seve…
SeqId	Protein (short name)	Protein (full name)	Gene	UniProt	Ensembl.Gene.ID	Entrez.Gene.ID	HGNC.ID	studiesPresent	arthur.coef	robbins.coef	sathyan.coef	ferkingstad.coef	DirectionAge	Protein class
10036_201	ZHX3	Zinc fingers and homeoboxes protein 3	ZHX3	Q9H4I2	ENSG00000174306	23051	HGNC:15935	3	0.00445947	0.00349437		0.00615143	UP	Plasma proteins, Predicted intracellular proteins, Transcription factors
10440_26	ACAM	CXADR-like membrane protein	CLMP	Q9H6B4	ENSG00000166250	79827	HGNC:24039	4	0.00648909	0.00327909	0.0078174	0.00692789	UP	Disease related genes, Human disease related genes, Predicted membrane proteins
10514_5	PGD2 synthase	Prostaglandin-H2 D-isomerase	PTGDS	P41222	ENSG00000107317	5730	HGNC:9592	3	0.00679411		0.016133	0.00725917	UP	Enzymes, Metabolic proteins, Plasma proteins, Predicted intracellular proteins, Predicted secreted proteins
10521_10	MXRA8	Matrix-remodeling-associated protein 8	MXRA8	Q9BRK3	ENSG00000162576	54587	HGNC:7542	3	0.00983525	0.00800834		0.00574263	UP	Predicted membrane proteins
10569_28	MFAP2	Microfibrillar-associated protein 2	MFAP2	P55001	ENSG00000117122	4237	HGNC:7033	4	0.00832037	0.00343203	0.0088349	0.00410379	UP	Predicted secreted proteins
10574_10	b2-Microglobulin	Beta-2-microglobulin	B2M	P61769	ENSG00000273686	567	HGNC:914	4	0.00539133	0.00198024	0.0122019	0.00673026	UP	Cancer-related genes, Disease related genes, Human disease related genes, Plasma proteins, Potential drug targets, Predicted secreted proteins, Transporters
10666_7	GNPTG	N-acetylglucosamine-1-phosphotransferase subunit gamma	GNPTG	Q9UJJ9	ENSG00000090581	84572	HGNC:23026	3		0.00285628	0.003292	0.0044723	UP	Disease related genes, Human disease related genes, Plasma proteins, Predicted intracellular proteins
10924_258	NEUFC	Neuferricin	CYB5D2	Q8WUJ1	ENSG00000167740	124936	HGNC:28471	4	0.0054507	0.00304325	0.003536	0.00317856	UP	Predicted intracellular proteins, Predicted secreted proteins
10974_20	ISK7	Serine protease inhibitor Kazal-type 7	SPINK7	P58062	ENSG00000145879	84651	HGNC:24643	4	0.00575105	0.00406493	0.006663	0.00455204	UP	Predicted intracellular proteins, Predicted secreted proteins
11089_7	IgA	Immunoglobulin A	IGHA1|IGHA2	P01876|P01877	NA	3493|3494	HGNC:5478|HGNC:5479	3		0.00806528	0.009109	0.00663675	UP	NA
11102_22	REG4	Regenerating islet-derived protein 4	REG4	Q9BYZ8	ENSG00000134193	83998	HGNC:22977	3		0.00737205	0.009454	0.0094229	UP	Predicted secreted proteins
11104_13	YKL-40	Chitinase-3-like protein 1	CHI3L1	P36222	ENSG00000133048	1116	HGNC:1932	4	0.0218352	0.0188562	0.03312	0.0181269	UP	Cancer-related genes, Disease related genes, Human disease related genes, Metabolic proteins, Plasma proteins, Predicted intracellular proteins, Predicted secreted proteins
11109_56	SVEP1	Sushi, von Willebrand factor type A, EGF and pentraxin domain-containing protein 1	SVEP1	Q4LDE5	ENSG00000165124	79987	HGNC:15985	4	0.0141231	0.00624317	0.016286	0.0114039	UP	Predicted intracellular proteins
11116_16	CK087	Uncharacterized protein C11orf87	C11orf87	Q6NUJ2	ENSG00000185742	NA	HGNC:33788	3	0.0041056	0.00337268		0.00165901	UP	Predicted membrane proteins
11140_56	CO1A1	Collagen alpha-1(I) chain	COL1A1	P02452	ENSG00000108821	1277	HGNC:2197	3	-0.011939	-0.0154583		-0.0033094	DOWN	Cancer-related genes, Disease related genes, FDA approved drug targets, Human disease related genes, Plasma proteins, Predicted intracellular proteins, Predicted secreted proteins
11207_3	Macrophage scavenger receptor	Macrophage scavenger receptor types I and II	MSR1	P21757	ENSG00000038945	4481	HGNC:7376	4	0.0168053	0.0148722	0.019341	0.00069594	UP	Cancer-related genes, CD markers, Disease related genes, Human disease related genes, Plasma proteins, Predicted intracellular proteins, Predicted membrane proteins
11208_15	NAGPA	N-acetylglucosamine-1-phosphodiester alpha-N-acetylglucosaminidase	NAGPA	Q9UK23	ENSG00000103174	NA	HGNC:17378	4	-0.00826	-0.0039471	-0.0088186	-0.0037901	DOWN	Disease related genes, Enzymes, Metabolic proteins, Plasma proteins, Potential drug targets, Predicted intracellular proteins, Predicted membrane proteins
11212_7	TXND5	Thioredoxin domain-containing protein 5	TXNDC5	Q8NBS9	ENSG00000239264	81567	HGNC:21073	3	0.00616418		0.010013	0.00496912	UP	Plasma proteins, Predicted intracellular proteins
11219_95	FGFP3	Fibroblast growth factor-binding protein 3	FGFBP3	Q8TAT2	ENSG00000174721	143282	HGNC:23428	4	0.00622378	0.00350755	0.0053404	0.00590982	UP	Predicted secreted proteins
11237_49	PCOC1	Procollagen C-endopeptidase enhancer 1	PCOLCE	Q15113	ENSG00000106333	5118	HGNC:8738	3	0.010141	0.0060768		0.0063719	UP	Plasma proteins, Predicted secreted proteins
11277_23	ATF6A	Cyclic AMP-dependent transcription factor ATF-6 alpha	ATF6	P18850	ENSG00000118217	22926	HGNC:791	3		-0.0096858	-0.0089886	-0.0032804	DOWN	Disease related genes, Human disease related genes, Plasma proteins, Predicted intracellular proteins, Predicted membrane proteins, Transcription factors
11278_4	COL11A2	Collagen alpha-2(XI) chain	COL11A2	P13942	ENSG00000230930	1302	HGNC:2187	3	-0.010601	-0.0290995		-0.0065702	DOWN	Disease related genes, Human disease related genes, Plasma proteins, Predicted secreted proteins
11352_42	TITIN	Titin	TTN	Q8WZ42	NA	7273	HGNC:12403	3	0.00842567		0.0057902	0.00334417	UP	Disease related genes, Enzymes, Human disease related genes, Metabolic proteins, Plasma proteins, Potential drug targets, Predicted intracellular proteins, Predicted membrane proteins
11388_75	HE4	WAP four-disulfide core domain protein 2	WFDC2	Q14508	ENSG00000101443	10406	HGNC:15939	4	0.0152902	0.00877492	0.019149	0.0133372	UP	Cancer-related genes, Predicted intracellular proteins, Predicted secreted proteins
11462_8	RBM9	RNA binding protein fox-1 homolog 2	RBFOX2	O43251	ENSG00000100320	23543	HGNC:9906	3	0.00627387		0.0054992	0.0032025	UP	Predicted intracellular proteins
11510_31	Apo L1	Apolipoprotein L1	APOL1	O14791	ENSG00000100342	8542	HGNC:618	3	-0.0053951		-0.0086343	-0.0036429	DOWN	Candidate cardiovascular disease genes, Disease related genes, Human disease related genes, Plasma proteins, Potential drug targets, Predicted membrane proteins, Predicted secreted proteins, Transporters
12370_30	Apo F	Apolipoprotein F	APOF	Q13790	ENSG00000175336	319	HGNC:615	3	0.0110548		0.018546	0.00941942	UP	Plasma proteins, Predicted secreted proteins
12381_26	CBR1	Carbonyl reductase [NADPH] 1	CBR1	P16152	ENSG00000159228	873	HGNC:1548	3	0.00949538		0.007854	0.0064084	UP	Enzymes, Metabolic proteins, Plasma proteins, Predicted intracellular proteins
12417_46	TPRKB	EKC/KEOPS complex subunit TPRKB	TPRKB	Q9Y3C4	ENSG00000144034	NA	HGNC:24259	3	0.00580743	0.00418309		0.00462739	UP	Disease related genes, Human disease related genes, Predicted intracellular proteins
12475_48	CLIC5	Chloride intracellular channel protein 5	CLIC5	Q9NZA1	ENSG00000112782	NA	HGNC:13517	3	-0.0071777	-0.0068018		-0.0032789	DOWN	Disease related genes, Human disease related genes, Potential drug targets, Predicted intracellular proteins, Transporters
12630_8	ARFP2	Arfaptin-2	ARFIP2	P53365	ENSG00000132254	23647	HGNC:17160	3	0.0100501	0.0136858		0.00619487	UP	Predicted intracellular proteins
12661_44	GBRL1	Gamma-aminobutyric acid receptor-associated protein-like 1	GABARAPL1	Q9H0R8	ENSG00000139112	NA	HGNC:4068	3	0.00676786		0.0054104	0.00453862	UP	Predicted intracellular proteins
12812_25	ACYP2	Acylphosphatase-2	ACYP2	P14621	ENSG00000170634	98	HGNC:180	3	0.00684457		0.010036	0.00210688	UP	Enzymes, Metabolic proteins, Predicted intracellular proteins
12988_49	EWS	RNA-binding protein EWS	EWSR1	Q01844	ENSG00000182944	2130	HGNC:3508	3	0.00533552		0.00792	0.00601256	UP	Cancer-related genes, Disease related genes, Plasma proteins, Predicted intracellular proteins
13094_75	RSPO3	R-spondin-3	RSPO3	Q9BXY4	ENSG00000146374	84870	HGNC:20866	3	0.00598533		0.0085325	0.00381994	UP	Cancer-related genes, Predicted secreted proteins
13098_93	VEGF-D	Vascular endothelial growth factor D	FIGF	O43915	ENSG00000165197	2277	HGNC:3708	4	0.00863795	0.00717371	0.009017	0.00728368	UP	Cancer-related genes, Plasma proteins, Predicted secreted proteins, RAS pathway related proteins
13101_60	SOST	Sclerostin	SOST	Q9BQB4	ENSG00000167941	50964	HGNC:13771	4	0.0121673	0.00773295	0.0049013	0.00814006	UP	Disease related genes, FDA approved drug targets, Human disease related genes, Predicted secreted proteins
13109_82	NEGR1	Neuronal growth regulator 1	NEGR1	Q7Z3B1	ENSG00000172260	257194	HGNC:17302	3	0.00353661		0.0036849	0.00393034	UP	Plasma proteins, Predicted membrane proteins
13114_50	Lumican	Lumican	LUM	P51884	ENSG00000139329	4060	HGNC:6724	3	0.00506474		0.0058028	0.00575059	UP	Cancer-related genes, Plasma proteins, Predicted secreted proteins
13118_5	SMOC1	SPARC-related modular calcium-binding protein 1	SMOC1	Q9H4F8	ENSG00000198732	64093	HGNC:20318	3	0.00716994		0.0103178	0.00737889	UP	Disease related genes, Human disease related genes, Predicted secreted proteins
13122_19	FLRT2	Leucine-rich repeat transmembrane protein FLRT2	FLRT2	O43155	ENSG00000185070	23768	HGNC:3761	3	0.00492606		0.0078468	0.00441062	UP	Predicted membrane proteins
13126_52	DSC2	Desmocollin-2	DSC2	Q02487	ENSG00000134755	1824	HGNC:3036	3	0.00599669		0.0076899	0.00753846	UP	Disease related genes, Human disease related genes, Plasma proteins, Predicted membrane proteins
13133_73	LTBP4	Latent-transforming growth factor beta-binding protein 4	LTBP4	Q8N2S1	ENSG00000090006	8425	HGNC:6717	3	0.00645426		0.008575	0.0069092	UP	Disease related genes, Human disease related genes, Plasma proteins, Predicted intracellular proteins, Predicted secreted proteins
13434_172	PARVA	Alpha-parvin	PARVA	Q9NVD7	ENSG00000197702	55742	HGNC:14652	3	0.00748145		0.007316	0.00362172	UP	Plasma proteins, Predicted intracellular proteins, Predicted membrane proteins
13460_4	CHAD	Chondroadherin	CHAD	O15335	ENSG00000136457	1101	HGNC:1909	3	-0.009802	-0.0193148		-0.003791	DOWN	Plasma proteins, Predicted intracellular proteins, Predicted secreted proteins
13463_1	PXDN	Peroxidasin homolog	PXDN	Q92626	ENSG00000130508	7837	HGNC:14966	3	0.00902595		0.018707	0.0115367	UP	Disease related genes, Enzymes, Human disease related genes, Metabolic proteins, Plasma proteins, Potential drug targets, Predicted intracellular proteins, Predicted secreted proteins
13565_2	p130	Retinoblastoma-like protein 2	RBL2	Q08999	ENSG00000103479	5934	HGNC:9894	3	0.00800609		0.007656	0.00744266	UP	Cancer-related genes, Plasma proteins, Predicted intracellular proteins
13666_222	Carbonic Anhydrase X	Carbonic anhydrase-related protein 10	CA10	Q9NS85	ENSG00000154975	56934	HGNC:1369	4	-0.0094273	-0.0073285	-0.009772	-0.0020826	DOWN	Predicted intracellular proteins, Predicted secreted proteins
13676_46	Inhibin bB chain	Inhibin beta B chain	INHBB	P09529	ENSG00000163083	3625	HGNC:6067	3		0.00595289	0.01246	0.00891338	UP	Cancer-related genes, Predicted secreted proteins
13686_2	IL-5 Ra	Interleukin-5 receptor subunit alpha	IL5RA	Q01344	ENSG00000091181	3568	HGNC:6017	3	0.00955525	0.0112607		0.00573286	UP	CD markers, FDA approved drug targets, Plasma proteins, Predicted intracellular proteins, Predicted membrane proteins
14037_18	RANB3	Ran-binding protein 3	RANBP3	Q9H6Z4	ENSG00000031823	8498	HGNC:9850	3	0.00449371		0.0072265	0.00194072	UP	Cancer-related genes, Predicted intracellular proteins
14054_17	IL-15 Ra	Interleukin-15 receptor subunit alpha	IL15RA	Q13261	ENSG00000134470	3601	HGNC:5978	4	0.00727691	0.00407611	0.011968	0.00812309	UP	CD markers, Predicted intracellular proteins, Predicted membrane proteins, Predicted secreted proteins
14133_93	IL-1 sRII	Interleukin-1 receptor type 2	IL1R2	P27930	ENSG00000115590	7850	HGNC:5994	4	-0.0078321	-0.0036847	-0.007641	-0.0016483	DOWN	Cancer-related genes, CD markers, Plasma proteins, Predicted membrane proteins, Predicted secreted proteins
14227_21	MYL6B	Myosin light chain 6B	MYL6B	P14649	ENSG00000196465	140465	HGNC:29823	4	0.00999386	0.0053724	0.011947	0.00648437	UP	Plasma proteins, Predicted intracellular proteins
14337_1	TPPC3	Trafficking protein particle complex subunit 3	TRAPPC3	O43617	ENSG00000054116	NA	HGNC:19942	3	0.00578535	0.00372815		0.00546545	UP	Predicted intracellular proteins
14684_17	CAN2	Calpain-2 catalytic subunit	CAPN2	P17655	ENSG00000162909	824	HGNC:1479	3		0.00632565	0.00744	0.00717457	UP	Enzymes, Plasma proteins, Predicted intracellular proteins
14689_3	SEC13	Protein SEC13 homolog	SEC13	P55735	ENSG00000157020	6396	HGNC:10697	3	0.00390095	0.00364022		0.00407474	UP	Metabolic proteins, Predicted intracellular proteins, Transporters
15304_1	PAP1	Regenerating islet-derived protein 3-alpha	REG3A	Q06141	ENSG00000172016	5068	HGNC:8601	3		0.0116733	0.019482	0.0168663	UP	Plasma proteins, Predicted secreted proteins, Transporters
15308_108	VWC2	Brorin	VWC2	Q2TAL6	ENSG00000188730	375567	HGNC:30200	3	0.00889974		0.0106719	0.00680023	UP	Predicted secreted proteins
15321_8	CPLX2	Complexin-2	CPLX2	Q6PUV4	ENSG00000145920	NA	HGNC:2310	3	0.00724694		0.011031	0.00555938	UP	Predicted intracellular proteins
15336_7	SELM	Selenoprotein M	SELM	Q8WWX9	NA	NA	HGNC:30397	3	0.00823749		0.0124206	0.00857363	UP	Predicted intracellular proteins
15381_45	Discoidin domain receptor 2	Discoidin domain-containing receptor 2	DDR2	Q16832	ENSG00000162733	4921	HGNC:2731	3	0.00847478		0.0081272	0.00619566	UP	Cancer-related genes, CD markers, Disease related genes, Enzymes, FDA approved drug targets, Human disease related genes, Metabolic proteins, Predicted intracellular proteins, Predicted membrane proteins
15384_15	KLOTHO	Klotho	KL	Q9UEF7	ENSG00000133116	9365	HGNC:6344	3	-0.0089755	-0.01026		-0.0026797	DOWN	Disease related genes, Enzymes, Human disease related genes, Metabolic proteins, Potential drug targets, Predicted membrane proteins, Predicted secreted proteins, Transporters
15386_7	FABPA	Fatty acid-binding protein, adipocyte	FABP4	P15090	ENSG00000170323	2167	HGNC:3559	4	0.0176493	0.0162901	0.018495	0.018213	UP	Cancer-related genes, Metabolic proteins, Plasma proteins, Predicted intracellular proteins
15441_6	SAP3	Ganglioside GM2 activator	GM2A	P17900	ENSG00000196743	2760	HGNC:4367	3	0.00696727		0.011747	0.0083694	UP	Disease related genes, Human disease related genes, Metabolic proteins, Plasma proteins, Predicted intracellular proteins
15453_3	a1-Microglobulin	Alpha-1-microglobulin	AMBP	P02760	ENSG00000106927	259	HGNC:453	3	0.00422551		0.0059118	0.00381236	UP	Plasma proteins, Predicted intracellular proteins, Predicted secreted proteins
15467_10	CTHR1	Collagen triple helix repeat-containing protein 1	CTHRC1	Q96CG8	ENSG00000164932	115908	HGNC:18831	3	0.00914383	0.00600388		0.00626764	UP	Disease related genes, Human disease related genes, Predicted intracellular proteins, Predicted secreted proteins
15470_11	Hexosaminidase B	Beta-hexosaminidase subunit beta	HEXB	P07686	ENSG00000049860	3074	HGNC:4879	3	0.0108746	0.00611993		0.00668473	UP	Disease related genes, Enzymes, Human disease related genes, Metabolic proteins, Plasma proteins, Potential drug targets, Predicted intracellular proteins
15491_20	CD248	Endosialin	CD248	Q9HCU0	ENSG00000174807	57124	HGNC:18219	3	0.0103984	0.00676926		0.00674386	UP	CD markers, Predicted membrane proteins
15503_15	Lefty-A	Left-right determination factor 2	LEFTY2	O00292	ENSG00000143768	7044	HGNC:3122	4	0.00862858	0.00601037	0.010668	0.00619222	UP	Disease related genes, Predicted secreted proteins
15566_10	Calponin-1	Calponin-1	CNN1	P51911	ENSG00000130176	1264	HGNC:2155	3	0.00405115		0.0055382	0.00162617	UP	Cancer-related genes, Predicted intracellular proteins
15569_15	Collagen II	Collagen Type II	COL2A1	P02458	ENSG00000139219	1280	HGNC:2200	3	-0.0099757	-0.0100997		-0.0017023	DOWN	Cancer-related genes, Disease related genes, FDA approved drug targets, Human disease related genes, Predicted secreted proteins
15570_99	Complement receptor type 2	Complement receptor type 2	CR2	P20023	ENSG00000117322	1380	HGNC:2336	4	-0.0203734	-0.0245893	-0.007846	-0.0101241	DOWN	CD markers, Disease related genes, Human disease related genes, Plasma proteins, Predicted intracellular proteins, Predicted membrane proteins
15573_110	CSPG3	Neurocan core protein	NCAN	O14594	ENSG00000130287	1463	HGNC:2465	3	-0.0074293	-0.0104051		-0.0023538	DOWN	Plasma proteins, Predicted intracellular proteins, Predicted secreted proteins
15585_304	fibulin 5	Fibulin-5	FBLN5	Q9UBX5	ENSG00000140092	10516	HGNC:3602	4	0.00591118	0.00282792	0.0055339	0.00627898	UP	Disease related genes, Human disease related genes, Plasma proteins, Predicted secreted proteins
15589_1	Gc-Globulin, Mixed Type	Vitamin D-binding protein	GC	P02774	ENSG00000145321	2638	HGNC:4187	3	-0.0028383		-0.0026963	-0.0009646	DOWN	Metabolic proteins, Plasma proteins, Predicted secreted proteins
15594_47	HTRA1	Serine protease HTRA1	HTRA1	Q92743	ENSG00000166033	5654	HGNC:9476	3	0.00504653		0.0046619	0.00640386	UP	Disease related genes, Enzymes, Human disease related genes, Plasma proteins, Potential drug targets, Predicted intracellular proteins, Predicted secreted proteins
15620_4	NLGN1	Neuroligin-1	NLGN1	Q8N2Q7	ENSG00000169760	22871	HGNC:14291	4	0.00461093	0.00445863	0.0057492	0.00465825	UP	Disease related genes, Human disease related genes, Potential drug targets, Predicted intracellular proteins, Predicted membrane proteins, Transporters
15622_13	OBCAM	Opioid-binding protein/cell adhesion molecule	OPCML	Q14982	ENSG00000183715	4978	HGNC:8143	4	0.00451632	0.00566202	0.0050371	0.00528488	UP	Disease related genes, Plasma proteins, Predicted intracellular proteins
15640_54	TAGL	Transgelin	TAGLN	Q01995	ENSG00000149591	6876	HGNC:11553	4	0.0217454	0.0112417	0.021484	0.017981	UP	Cancer-related genes, Plasma proteins, Predicted intracellular proteins
16057_6	IGF-II receptor	Cation-independent mannose-6-phosphate receptor	IGF2R	P11717	ENSG00000197081	3482	HGNC:5467	3	0.0040349	0.0033903		0.00374825	UP	Cancer-related genes, CD markers, Plasma proteins, Predicted intracellular proteins, Predicted membrane proteins, Transporters
16300_4	TREM2	Triggering receptor expressed on myeloid cells 2	TREM2	Q9NZC2	ENSG00000095970	54209	HGNC:17761	4	0.0224321	0.0279475	0.020289	0.0133832	UP	Disease related genes, Human disease related genes, Predicted membrane proteins, Predicted secreted proteins
16614_27	RSPO1	R-spondin-1	RSPO1	Q2MKA7	ENSG00000169218	284654	HGNC:21679	4	0.014027	0.00709702	0.020777	0.0103302	UP	Disease related genes, Human disease related genes, Predicted intracellular proteins, Predicted secreted proteins
16751_15	BNP	Natriuretic peptides B	NPPB	P16860	ENSG00000120937	4879	HGNC:7940	4	0.0273218	0.00886987	0.049904	0.00551824	UP	Candidate cardiovascular disease genes, Plasma proteins, Predicted secreted proteins
16770_3	REG1B	Lithostathine-1-beta	REG1B	P48304	ENSG00000172023	5968	HGNC:9952	3		0.0053717	0.009073	0.00937997	UP	Predicted intracellular proteins, Predicted secreted proteins
16818_200	CDCP1	CUB domain-containing protein 1	CDCP1	Q9H5V8	ENSG00000163814	64866	HGNC:24357	4	0.0200291	0.0248233	0.019559	0.0151871	UP	CD markers, Predicted intracellular proteins, Predicted membrane proteins
16890_37	ATL1	ADAMTS-like protein 1	ADAMTSL1	Q8N6G6	ENSG00000178031	92949	HGNC:14632	4	0.0135844	0.0089971	0.011337	0.0102696	UP	Predicted intracellular proteins, Predicted secreted proteins
16919_1	ACBP	Acyl-CoA-binding protein	DBI	P07108	ENSG00000155368	1622	HGNC:2690	3	0.00503244		0.00668	0.00113422	UP	Cancer-related genes, Metabolic proteins, Plasma proteins, Predicted intracellular proteins
17327_3	CNPY3	Protein canopy homolog 3	CNPY3	Q9BT09	ENSG00000137161	NA	HGNC:11968	3	0.0123076		0.01258	0.00632252	UP	Disease related genes, Human disease related genes, Predicted intracellular proteins
17366_6	DCNL1	DCN1-like protein 1	DCUN1D1	Q96GG9	ENSG00000043093	54165	HGNC:18184	3	0.00512961	0.00377502		0.00518092	UP	Predicted intracellular proteins
17682_1	CD46	Membrane cofactor protein	CD46	P15529	ENSG00000117335	4179	HGNC:6953	3	0.00494571		0.0057211	0.00470619	UP	Cancer-related genes, CD markers, Disease related genes, Human disease related genes, Plasma proteins, Predicted membrane proteins
17735_130	GBRAP	Gamma-aminobutyric acid receptor-associated protein	GABARAP	O95166	ENSG00000170296	11337	HGNC:4067	3	0.00777122		0.004983	0.0048299	UP	Predicted intracellular proteins, Transporters
17750_8	RIR2	Ribonucleoside-diphosphate reductase subunit M2	RRM2	P31350	ENSG00000171848	6241	HGNC:10452	3	0.00823046	0.00583219		0.00448136	UP	Enzymes, FDA approved drug targets, Metabolic proteins, Plasma proteins, Predicted membrane proteins
17751_68	CRBB1	Beta-crystallin B1	CRYBB1	P53674	ENSG00000100122	1414	HGNC:2397	3	0.0070412		0.006813	0.00083402	UP	Disease related genes, Human disease related genes, Plasma proteins, Predicted intracellular proteins
17781_191	MLP3A	Microtubule-associated proteins 1A/1B light chain 3A	MAP1LC3A	Q9H492	ENSG00000101460	84557	HGNC:6838	3	0.00734359		0.0073762	0.00283243	UP	Predicted intracellular proteins
18174_79	PDC6I	Programmed cell death 6-interacting protein	PDCD6IP	Q8WUM4	ENSG00000170248	10015	HGNC:8766	3	-0.0063096		-0.007853	-0.0025025	DOWN	Plasma proteins, Predicted intracellular proteins
18310_26	SELW	Selenoprotein W	SEPW1	P63302	ENSG00000178980	6415	HGNC:10752	3	0.00721698		0.01012	0.00438137	UP	Predicted intracellular proteins
18376_19	Myosin light chain 1	Myosin light chain 3	MYL3	P08590	ENSG00000160808	4634	HGNC:7584	4	0.0282091	0.0178537	0.01924	0.0134923	UP	Candidate cardiovascular disease genes, Disease related genes, Human disease related genes, Plasma proteins, Predicted intracellular proteins
18830_1	Omentin	Intelectin-1	ITLN1	Q8WWA0	ENSG00000179914	55600	HGNC:18259	4	0.00900017	0.00738317	0.008068	0.00926433	UP	Plasma proteins, Predicted secreted proteins
18871_24	AIF1L	Allograft inflammatory factor 1-like	AIF1L	Q9BQI0	ENSG00000126878	83543	HGNC:28904	4	0.00608631	0.00563905	0.0103118	0.00751383	UP	Predicted intracellular proteins
18880_81	Collagen Type III	Collagen Type III	COL3A1	P02461	ENSG00000168542	1281	HGNC:2201	4	-0.0067832	-0.0110703	-0.0050736	-0.0015904	DOWN	Disease related genes, FDA approved drug targets, Human disease related genes, Plasma proteins, Predicted intracellular proteins, Predicted secreted proteins
18896_23	H6ST3	Heparan-sulfate 6-O-sulfotransferase 3	HS6ST3	Q8IZP7	ENSG00000185352	266722	HGNC:19134	3	-0.0049013	-0.0054822		-0.0004493	DOWN	Metabolic proteins, Predicted intracellular proteins
18907_97	KI3L1	Killer cell immunoglobulin-like receptor 3DL1	KIR3DL1	P43629	ENSG00000167633	3811	HGNC:6338	3	0.00818828	0.00505917		0.00400506	UP	CD markers, Predicted membrane proteins
19127_1	HSPB6	Heat shock protein beta-6	HSPB6	O14558	ENSG00000004776	126393	HGNC:26511	4	0.0150206	0.00631328	0.018514	0.0122289	UP	Predicted intracellular proteins
19233_75	ATOX1	Copper transport protein ATOX1	ATOX1	O00244	ENSG00000177556	475	HGNC:798	3	0.0114717		0.011153	0.00787811	UP	Predicted intracellular proteins
19243_2	PFD2	Prefoldin subunit 2	PFDN2	Q9UHV9	ENSG00000143256	5202	HGNC:8867	3	0.00231675		0.004166	0.00131627	UP	Plasma proteins, Predicted intracellular proteins
19290_5	HPRT	Hypoxanthine-guanine phosphoribosyltransferase	HPRT1	P00492	ENSG00000165704	3251	HGNC:5157	3	-0.004151		-0.00769	-0.0022686	DOWN	Disease related genes, Enzymes, FDA approved drug targets, Human disease related genes, Metabolic proteins, Plasma proteins, Predicted intracellular proteins
19376_74	NNMT	Nicotinamide N-methyltransferase	NNMT	P40261	ENSG00000166741	4837	HGNC:7861	3	0.0112859		0.0087286	0.00682196	UP	Enzymes, FDA approved drug targets, Metabolic proteins, Plasma proteins, Predicted intracellular proteins
19437_61	L-VEGF165	Isoform L-VEGF165	VEGFA	P15692	NA	NA	HGNC:12680	4	0.00428664	0.00201555	0.0043704	0.00360475	UP	Cancer-related genes, Candidate cardiovascular disease genes, Disease related genes, FDA approved drug targets, Human disease related genes, Plasma proteins, Predicted intracellular proteins, Predicted secreted proteins, RAS pathway related proteins
19601_15	ASB9	Ankyrin repeat and SOCS box protein 9	ASB9	Q96DX5	ENSG00000102048	140462	HGNC:17184	4	0.0160163	0.00446033	0.01935	0.0132737	UP	Predicted intracellular proteins
2201_17	Endostatin	Endostatin	COL18A1	P39060	ENSG00000182871	80781	HGNC:2195	3	0.00739863		0.0077563	0.00731415	UP	Cancer-related genes, Disease related genes, Human disease related genes, Plasma proteins, Predicted intracellular proteins, Predicted secreted proteins
2381_52	C5	Complement C5	C5	P01031	ENSG00000106804	727	HGNC:1331	3	0.0029067	0.00303323		0.00297419	UP	Disease related genes, FDA approved drug targets, Human disease related genes, Plasma proteins, Predicted secreted proteins
2475_1	SCF sR	Mast/stem cell growth factor receptor Kit	KIT	P10721	ENSG00000157404	3815	HGNC:6342	3	-0.0087058	-0.0069589		-0.0041958	DOWN	Cancer-related genes, CD markers, Disease related genes, Enzymes, FDA approved drug targets, Human disease related genes, Metabolic proteins, Plasma proteins, Predicted membrane proteins, RAS pathway related proteins
2516_57	6Ckine	C-C motif chemokine 21	CCL21	O00585	ENSG00000137077	6366	HGNC:10620	4	-0.0092585	-0.0091111	-0.0060029	-0.0019522	DOWN	Cancer-related genes, Plasma proteins, Predicted secreted proteins
2571_12	IGFBP-3	Insulin-like growth factor-binding protein 3	IGFBP3	P17936	ENSG00000146674	3486	HGNC:5472	3		-0.0057975	-0.006748	-0.0022794	DOWN	Cancer-related genes, Plasma proteins, Predicted intracellular proteins, Predicted secreted proteins
2609_59	Cystatin C	Cystatin-C	CST3	P01034	ENSG00000101439	1471	HGNC:2475	3	0.00480394		0.0134838	0.00816737	UP	Cancer-related genes, Disease related genes, Human disease related genes, Plasma proteins, Predicted secreted proteins
2637_77	Macrophage mannose receptor	Macrophage mannose receptor 1	MRC1	P22897	ENSG00000120586	4360	HGNC:7228	3		0.00489713	0.006811	0.00637246	UP	CD markers, FDA approved drug targets, Plasma proteins, Predicted membrane proteins
2652_15	suPAR	Urokinase plasminogen activator surface receptor	PLAUR	Q03405	ENSG00000011422	5329	HGNC:9053	3	0.00561211		0.009237	0.00558026	UP	Cancer-related genes, CD markers, FDA approved drug targets, Predicted intracellular proteins, Predicted membrane proteins
2654_19	TNF sR-I	Tumor necrosis factor receptor superfamily member 1A	TNFRSF1A	P19438	ENSG00000067182	7132	HGNC:11916	3	0.0072488		0.014198	0.00875285	UP	Cancer-related genes, Candidate cardiovascular disease genes, CD markers, Disease related genes, FDA approved drug targets, Human disease related genes, Plasma proteins, Predicted membrane proteins, Predicted secreted proteins
2677_1	ERBB1	Epidermal growth factor receptor	EGFR	P00533	ENSG00000146648	1956	HGNC:3236	4	-0.0062121	-0.0023366	-0.011595	-0.0025861	DOWN	Cancer-related genes, Disease related genes, Enzymes, FDA approved drug targets, Human disease related genes, Metabolic proteins, Plasma proteins, Predicted intracellular proteins, Predicted membrane proteins, Predicted secreted proteins, RAS pathway related proteins
2765_4	GDF-11/8	Growth/differentiation factor 11/8	GDF11|MSTN	O95390|O14793	NA	NA	HGNC:4223|HGNC:4216	3		-0.0063916	-0.0077797	-0.0012358	DOWN	NA
2789_26	MMP-7	Matrilysin	MMP7	P09237	ENSG00000137673	4316	HGNC:7174	3	0.0128864	0.0141959		0.013221	UP	Cancer-related genes, Enzymes, Plasma proteins, Predicted secreted proteins
2813_11	ART	Agouti-related protein	AGRP	O00253	ENSG00000159723	181	HGNC:330	3	-0.0057014	-0.0096642		-0.0018927	DOWN	Disease related genes, Human disease related genes, Plasma proteins, Predicted secreted proteins
2828_82	HAI-1	Kunitz-type protease inhibitor 1	SPINT1	O43278	ENSG00000166145	6692	HGNC:11246	3	-0.0090214	-0.0071573		-0.0040329	DOWN	Cancer-related genes, Plasma proteins, Predicted intracellular proteins, Predicted membrane proteins, Predicted secreted proteins
2913_1	MPIF-1	C-C motif chemokine 23	CCL23	P55773	ENSG00000167236	6368	HGNC:10622	3	0.00693852		0.007248	0.00439839	UP	Cancer-related genes, Plasma proteins, Predicted secreted proteins
2944_66	DAN	Neuroblastoma suppressor of tumorigenicity 1	NBL1	P41271	ENSG00000158747	4681	HGNC:7650	3	0.00994207		0.01395	0.00728072	UP	Predicted intracellular proteins, Predicted secreted proteins
2948_58	Growth hormone receptor	Growth hormone receptor	GHR	P10912	ENSG00000112964	2690	HGNC:4263	3	-0.0098515		-0.016899	-0.0036126	DOWN	Disease related genes, FDA approved drug targets, Human disease related genes, Predicted membrane proteins, Predicted secreted proteins
2952_75	IGF-I	Insulin-like growth factor I	IGF1	P05019	ENSG00000017427	3479	HGNC:5464	3	-0.0078245	-0.0176506		-0.0045459	DOWN	Disease related genes, Human disease related genes, Plasma proteins, Predicted secreted proteins, RAS pathway related proteins
2960_66	Properdin	Properdin	CFP	P27918	ENSG00000126759	5199	HGNC:8864	3	-0.0050014	-0.0038184		-0.0006006	DOWN	Disease related genes, Human disease related genes, Plasma proteins, Predicted intracellular proteins, Predicted secreted proteins
2968_61	TNFSF15	Tumor necrosis factor ligand superfamily member 15	TNFSF15	O95150	ENSG00000181634	9966	HGNC:11931	3	0.00819312		0.0071058	0.00468429	UP	Human disease related genes, Predicted intracellular proteins, Predicted secreted proteins
3024_18	a2-Antiplasmin	Alpha-2-antiplasmin	SERPINF2	P08697	ENSG00000276838	5345	HGNC:9075	4	-0.0054882	-0.0036472	-0.0074289	-0.0024036	DOWN	Candidate cardiovascular disease genes, Disease related genes, Human disease related genes, Plasma proteins, Predicted secreted proteins
3045_72	PTN	Pleiotrophin	PTN	P21246	ENSG00000105894	5764	HGNC:9630	3	0.0257327		0.026219	0.0151296	UP	Cancer-related genes, Predicted secreted proteins
3066_12	Galectin-3	Galectin-3	LGALS3	P17931	ENSG00000131981	3958	HGNC:6563	3	0.00550106	0.00261789		0.0044055	UP	Cancer-related genes, Plasma proteins, Predicted intracellular proteins, Predicted secreted proteins
3073_51	IL-18 BPa	Interleukin-18-binding protein	IL18BP	O95998	ENSG00000137496	10068	HGNC:5987	3	0.00582944		0.010898	0.00628973	UP	Disease related genes, Metabolic proteins, Predicted secreted proteins
3152_57	TNF sR-II	Tumor necrosis factor receptor superfamily member 1B	TNFRSF1B	P20333	ENSG00000028137	7133	HGNC:11917	3	0.00439343		0.0137504	0.00699044	UP	Cancer-related genes, Candidate cardiovascular disease genes, CD markers, Human disease related genes, Plasma proteins, Predicted membrane proteins, Predicted secreted proteins
3168_8	ADAMTS-5	A disintegrin and metalloproteinase with thrombospondin motifs 5	ADAMTS5	Q9UNA0	ENSG00000154736	11096	HGNC:221	4	0.0109032	0.00612575	0.0085273	0.00759099	UP	Cancer-related genes, Predicted secreted proteins
3175_51	ATS13	A disintegrin and metalloproteinase with thrombospondin motifs 13	ADAMTS13	Q76LX8	ENSG00000160323	11093	HGNC:1366	4	-0.0078364	-0.0033105	-0.0135128	-0.0032638	DOWN	Disease related genes, Enzymes, Human disease related genes, Plasma proteins, Potential drug targets, Predicted intracellular proteins, Predicted secreted proteins
3182_38	CD39	Ectonucleoside triphosphate diphosphohydrolase 1	ENTPD1	P49961	ENSG00000138185	953	HGNC:3363	3		0.00291759	0.004674	0.00211251	UP	CD markers, Disease related genes, Enzymes, Human disease related genes, Metabolic proteins, Potential drug targets, Predicted membrane proteins
3220_40	RET	Proto-oncogene tyrosine-protein kinase receptor Ret	RET	P07949	ENSG00000165731	5979	HGNC:9967	4	-0.0198461	-0.0200255	-0.016217	-0.0113164	DOWN	Cancer-related genes, Disease related genes, Enzymes, FDA approved drug targets, Human disease related genes, Metabolic proteins, Plasma proteins, Predicted intracellular proteins, Predicted membrane proteins
3234_23	URB	Coiled-coil domain-containing protein 80	CCDC80	Q76M96	ENSG00000091986	151887	HGNC:30649	3	0.0064037		0.0131273	0.00889114	UP	Predicted intracellular proteins, Predicted secreted proteins
3293_2	CD5L	CD5 antigen-like	CD5L	O43866	ENSG00000073754	922	HGNC:1690	3		0.00514165	0.010443	0.00475639	UP	Plasma proteins, Predicted secreted proteins
3327_27	NET4	Netrin-4	NTN4	Q9HB63	ENSG00000074527	59277	HGNC:13658	3	-0.0069149	-0.0042015		-0.0006902	DOWN	Cancer-related genes, Predicted intracellular proteins, Predicted secreted proteins
3336_50	TFPI	Tissue factor pathway inhibitor	TFPI	P10646	ENSG00000003436	7035	HGNC:11760	3	0.00659218	0.00560723		0.00695603	UP	Candidate cardiovascular disease genes, FDA approved drug targets, Plasma proteins, Predicted secreted proteins
3340_53	TSP4	Thrombospondin-4	THBS4	P35443	ENSG00000113296	7060	HGNC:11788	3	0.00581023		0.0064501	0.00601467	UP	Cancer-related genes, Plasma proteins, Predicted intracellular proteins, Predicted secreted proteins
3344_60	Antithrombin III	Antithrombin-III	SERPINC1	P01008	ENSG00000117601	462	HGNC:775	3		-0.0029501	-0.0026433	-0.0005457	DOWN	Candidate cardiovascular disease genes, Disease related genes, FDA approved drug targets, Human disease related genes, Plasma proteins, Predicted secreted proteins
3352_80	Carbonic anhydrase 6	Carbonic anhydrase 6	CA6	P23280	ENSG00000131686	765	HGNC:1380	3		-0.0078129	-0.015545	-0.0081573	DOWN	Enzymes, FDA approved drug targets, Metabolic proteins, Predicted secreted proteins
3362_61	CRDL1	Chordin-like protein 1	CHRDL1	Q9BU40	ENSG00000101938	91851	HGNC:29861	3	0.0114046		0.0202936	0.0124405	UP	Disease related genes, Human disease related genes, Predicted secreted proteins
3364_76	Cathepsin V	Cathepsin L2	CTSV	O60911	ENSG00000136943	1515	HGNC:2538	4	-0.0154618	-0.0117462	-0.013552	-0.0087634	DOWN	Enzymes, Metabolic proteins, Predicted intracellular proteins
3378_49	Kallikrein 7	Kallikrein-7	KLK7	P49862	ENSG00000169035	5650	HGNC:6368	4	-0.0085265	-0.0071151	-0.006087	-0.0036193	DOWN	Cancer-related genes, Enzymes, Predicted intracellular proteins, Predicted secreted proteins
3403_1	TPSB2	Tryptase beta-2	TPSB2	P20231	ENSG00000172236	64499	HGNC:14120	3	0.014628	0.00796448		0.00755762	UP	Enzymes, Metabolic proteins, Predicted secreted proteins
3438_10	FSTL3	Follistatin-related protein 3	FSTL3	O95633	ENSG00000070404	10272	HGNC:3973	4	0.00980946	0.00571713	0.0133205	0.0104225	UP	Cancer-related genes, Disease related genes, Predicted intracellular proteins, Predicted secreted proteins
3447_64	IL-8	Interleukin-8	CXCL8	P10145	ENSG00000169429	3576	HGNC:6025	3	0.00483889	0.0052608		0.00478597	UP	Cancer-related genes, Candidate cardiovascular disease genes, Plasma proteins, Predicted secreted proteins
3461_58	PGCB	Brevican core protein	BCAN	Q96GW7	ENSG00000132692	63827	HGNC:23059	3	-0.0072375	-0.0033563		-0.0014706	DOWN	Plasma proteins, Predicted secreted proteins
3581_53	a2-HS-Glycoprotein	Alpha-2-HS-glycoprotein	AHSG	P02765	ENSG00000145192	197	HGNC:349	3		-0.0044995	-0.004664	-0.0018467	DOWN	Cancer-related genes, Disease related genes, Human disease related genes, Plasma proteins, Predicted secreted proteins
3600_2	Chitotriosidase-1	Chitotriosidase-1	CHIT1	Q13231	ENSG00000133063	1118	HGNC:1936	4	0.0197922	0.0298012	0.022774	0.012602	UP	Candidate cardiovascular disease genes, Enzymes, Metabolic proteins, Plasma proteins, Predicted secreted proteins
3607_71	DKK3	Dickkopf-related protein 3	DKK3	Q9UBP4	ENSG00000050165	27122	HGNC:2893	4	0.00788413	0.00540437	0.0068895	0.0080798	UP	Plasma proteins, Predicted secreted proteins
3628_3	MP2K2	Dual specificity mitogen-activated protein kinase kinase 2	MAP2K2	P36507	ENSG00000126934	5605	HGNC:6842	4	0.00852712	0.00418362	0.008061	0.00642303	UP	Cancer-related genes, Disease related genes, Enzymes, FDA approved drug targets, Human disease related genes, Metabolic proteins, Predicted intracellular proteins, RAS pathway related proteins
3651_50	VEGF sR2	Vascular endothelial growth factor receptor 2	KDR	P35968	ENSG00000128052	3791	HGNC:6307	4	-0.0063183	-0.0028281	-0.0081342	-0.0021302	DOWN	Cancer-related genes, CD markers, Disease related genes, Enzymes, FDA approved drug targets, Human disease related genes, Metabolic proteins, Plasma proteins, Predicted membrane proteins, RAS pathway related proteins
3799_11	Carbonic anhydrase III	Carbonic anhydrase 3	CA3	P07451	ENSG00000164879	761	HGNC:1374	4	0.0160273	0.0114682	0.010258	0.008408	UP	Enzymes, FDA approved drug targets, Metabolic proteins, Plasma proteins, Predicted intracellular proteins
3803_10	CYTD	Cystatin-D	CST5	P28325	ENSG00000170367	1473	HGNC:2477	4	0.0128573	0.013008	0.011203	0.0115502	UP	Plasma proteins, Predicted secreted proteins
4141_79	IP-10	C-X-C motif chemokine 10	CXCL10	P02778	ENSG00000169245	3627	HGNC:10637	3	0.0118499		0.009147	0.00815833	UP	Cancer-related genes, Human disease related genes, Plasma proteins, Predicted secreted proteins
4157_2	Thrombin	Thrombin	F2	P00734	ENSG00000180210	2147	HGNC:3535	3		-0.0030885	-0.009642	-0.0009554	DOWN	Cancer-related genes, Candidate cardiovascular disease genes, Disease related genes, Enzymes, FDA approved drug targets, Human disease related genes, Metabolic proteins, Plasma proteins, Predicted intracellular proteins, Predicted secreted proteins
4187_49	6-Phosphogluconate dehydrogenase	6-phosphogluconate dehydrogenase, decarboxylating	PGD	P52209	ENSG00000142657	5226	HGNC:8891	4	-0.0082631	-0.0165732	-0.017904	-0.008653	DOWN	Enzymes, Metabolic proteins, Plasma proteins, Predicted intracellular proteins
4297_62	Spondin-1	Spondin-1	SPON1	Q9HCB6	ENSG00000152268	10418	HGNC:11252	4	0.00855939	0.00256023	0.0080525	0.00800011	UP	Plasma proteins, Predicted secreted proteins
4314_12	XTP3A	dCTP pyrophosphatase 1	DCTPP1	Q9H773	ENSG00000179958	79077	HGNC:28777	3	0.00686172	0.00663516		0.00573716	UP	Enzymes, Metabolic proteins, Predicted intracellular proteins
4324_33	CYTT	Cystatin-SA	CST2	P09228	ENSG00000170369	1470	HGNC:2474	3		0.0106979	0.009975	0.00832145	UP	Predicted secreted proteins
4328_2	BOC	Brother of CDO	BOC	Q9BWV1	ENSG00000144857	91653	HGNC:17173	3	-0.0075496	-0.0094375		-0.0039184	DOWN	Predicted intracellular proteins, Predicted membrane proteins
4374_45	MIC-1	Growth/differentiation factor 15	GDF15	Q99988	ENSG00000130513	9518	HGNC:30142	4	0.029997	0.0212864	0.027506	0.0218298	UP	Cancer-related genes, Disease related genes, Plasma proteins, Predicted intracellular proteins, Predicted secreted proteins
4413_3	SLPI	Antileukoproteinase	SLPI	P03973	ENSG00000124107	6590	HGNC:11092	4	0.0113155	0.00256776	0.0097762	0.00859803	UP	Cancer-related genes, Plasma proteins, Predicted secreted proteins
4435_66	ENPP7	Ectonucleotide pyrophosphatase/phosphodiesterase family member 7	ENPP7	Q6UWV6	ENSG00000182156	339221	HGNC:23764	3	0.0135914	0.011037		0.00586718	UP	Enzymes, Metabolic proteins, Predicted intracellular proteins
4496_60	MMP-12	Macrophage metalloelastase	MMP12	P39900	ENSG00000110347	4321	HGNC:7158	4	0.0153691	0.00713436	0.019695	0.0180761	UP	Cancer-related genes, Enzymes, Predicted secreted proteins
4541_49	CDON	Cell adhesion molecule-related/down-regulated by oncogenes	CDON	Q4KMG0	ENSG00000064309	50937	HGNC:17104	4	-0.0093316	-0.0152027	-0.0093359	-0.0050046	DOWN	Disease related genes, Human disease related genes, Predicted intracellular proteins, Predicted membrane proteins
4588_1	PH	Pancreatic hormone	PPY	P01298	ENSG00000108849	5539	HGNC:9327	4	0.0101036	0.00734772	0.012562	0.012793	UP	Cancer-related genes, Predicted intracellular proteins, Predicted secreted proteins
4721_54	TFF3	Trefoil factor 3	TFF3	Q07654	ENSG00000160180	7033	HGNC:11757	3	0.00686119		0.0142935	0.00476469	UP	Cancer-related genes, Plasma proteins, Predicted intracellular proteins, Predicted secreted proteins
4831_4	sL-Selectin	L-Selectin	SELL	P14151	ENSG00000188404	6402	HGNC:10720	3	-0.0100789	-0.0083873		-0.0043391	DOWN	Cancer-related genes, Candidate cardiovascular disease genes, CD markers, Plasma proteins, Predicted intracellular proteins, Predicted membrane proteins
4834_61	Epithelial cell kinase	Ephrin type-A receptor 2	EPHA2	P29317	ENSG00000142627	1969	HGNC:3386	3	0.0082018		0.01212	0.00748679	UP	Cancer-related genes, Disease related genes, Enzymes, FDA approved drug targets, Human disease related genes, Metabolic proteins, Predicted membrane proteins, RAS pathway related proteins
4911_49	Glutathione S-transferase Pi	Glutathione S-transferase P	GSTP1	P09211	ENSG00000084207	2950	HGNC:4638	3	0.00680299		0.007752	0.00487391	UP	Cancer-related genes, Enzymes, Human disease related genes, Metabolic proteins, Plasma proteins, Predicted intracellular proteins
4930_21	Stanniocalcin-1	Stanniocalcin-1	STC1	P52823	ENSG00000159167	6781	HGNC:11373	3	0.00564651		0.0065482	0.00661032	UP	Predicted intracellular proteins, Predicted secreted proteins
4968_50	CAPG	Macrophage-capping protein	CAPG	P40121	ENSG00000042493	822	HGNC:1474	4	0.0094375	0.00547924	0.018036	0.00968952	UP	Plasma proteins, Predicted intracellular proteins
4979_34	DERM	Dermatopontin	DPT	Q07507	ENSG00000143196	1805	HGNC:3011	4	0.00669529	0.00294635	0.007579	0.00929696	UP	Predicted secreted proteins
4982_54	Elafin	Elafin	PI3	P19957	ENSG00000124102	5266	HGNC:8947	3		0.00483564	0.013157	0.00913378	UP	Plasma proteins, Predicted secreted proteins
4991_12	GPC5	Glypican-5	GPC5	P78333	ENSG00000179399	2262	HGNC:4453	3		-0.0040885	-0.006476	-0.0013006	DOWN	Predicted intracellular proteins
5018_68	Peroxiredoxin-6	Peroxiredoxin-6	PRDX6	P30041	ENSG00000117592	9588	HGNC:16753	3	-0.0084771		-0.007683	-0.0016967	DOWN	Enzymes, Metabolic proteins, Plasma proteins, Predicted intracellular proteins
5069_9	DAF	Complement decay-accelerating factor	CD55	P08174	ENSG00000196352	1604	HGNC:2665	3	0.00484777		0.0046388	0.00458519	UP	Blood group antigen proteins, CD markers, Disease related genes, Human disease related genes, Plasma proteins, Predicted intracellular proteins, Predicted membrane proteins, Predicted secreted proteins
5087_5	IL-22BP	Interleukin-22 receptor subunit alpha-2	IL22RA2	Q969J5	ENSG00000164485	116379	HGNC:14901	3	-0.0069239	-0.0085507		-0.00325	DOWN	Predicted secreted proteins
5108_72	Notch-3	Neurogenic locus notch homolog protein 3	NOTCH3	Q9UM47	ENSG00000074181	4854	HGNC:7883	3	0.004361		0.003535	0.00536609	UP	Cancer-related genes, Disease related genes, Human disease related genes, Plasma proteins, Predicted intracellular proteins, Predicted membrane proteins
5111_15	NRX3B	Neurexin-3-beta	NRXN3	Q9HDB5	ENSG00000021645	9369	HGNC:8010	3		0.00377823	0.007485	0.00538982	UP	NA
5364_7	SET	Protein SET	SET	Q01105	ENSG00000119335	6418	HGNC:10760	4	-0.0034095	-0.0078094	-0.007849	-0.0023182	DOWN	Cancer-related genes, Disease related genes, Human disease related genes, Plasma proteins, Predicted intracellular proteins
5392_73	Fas, soluble	Tumor necrosis factor receptor superfamily member 6	FAS	P25445	ENSG00000026103	355	HGNC:11920	3		0.00560853	0.0045286	0.00811742	UP	Cancer-related genes, Candidate cardiovascular disease genes, CD markers, Disease related genes, Human disease related genes, Metabolic proteins, Predicted membrane proteins, Predicted secreted proteins
5437_63	FABP	Fatty acid-binding protein, heart	FABP3	P05413	ENSG00000121769	2170	HGNC:3557	4	0.0106962	0.0113227	0.01014	0.0132307	UP	Candidate cardiovascular disease genes, Metabolic proteins, Plasma proteins, Predicted intracellular proteins
5443_62	ANP	Atrial natriuretic factor	NPPA	P01160	ENSG00000175206	4878	HGNC:7939	3	0.00407141		0.0050134	0.00381264	UP	Candidate cardiovascular disease genes, Disease related genes, Human disease related genes, Plasma proteins, Predicted intracellular proteins, Predicted secreted proteins
5598_3	GREM2	Gremlin-2	GREM2	Q9H772	ENSG00000180875	64388	HGNC:17655	4	0.0072699	0.00556133	0.0058012	0.00713075	UP	Disease related genes, Human disease related genes, Predicted secreted proteins
5621_64	THSD1	Thrombospondin type-1 domain-containing protein 1	THSD1	Q9NS62	ENSG00000136114	55901	HGNC:17754	3	-0.0057126	-0.0063287		-0.0019458	DOWN	Disease related genes, Predicted membrane proteins
5631_83	MOTI	Promotilin	MLN	P12872	ENSG00000096395	4295	HGNC:7141	4	0.0296781	0.0324638	0.01532	0.0233265	UP	Predicted secreted proteins
5632_6	CRAC1	Cartilage acidic protein 1	CRTAC1	Q9NQ79	ENSG00000095713	55118	HGNC:14882	4	0.0103306	0.0114064	0.007946	0.00780233	UP	Plasma proteins, Predicted intracellular proteins, Predicted secreted proteins
5636_10	MFAP4	Microfibril-associated glycoprotein 4	MFAP4	P55083	ENSG00000166482	4239	HGNC:7035	3		0.0128978	0.007208	0.0103469	UP	Plasma proteins, Predicted secreted proteins
5644_60	RNAS4	Ribonuclease 4	RNASE4	P34096	ENSG00000181784	6038	HGNC:10047	4	0.00657195	0.00225635	0.0050044	0.00708743	UP	Plasma proteins, Predicted secreted proteins
5654_70	TMX3	Protein disulfide-isomerase TMX3	TMX3	Q96JJ7	ENSG00000166479	54495	HGNC:24718	3	0.00452015		0.005329	0.00374385	UP	Enzymes, Metabolic proteins, Predicted intracellular proteins, Predicted membrane proteins, Transporters
5660_51	SOD3	Extracellular superoxide dismutase [Cu-Zn]	SOD3	P08294	ENSG00000109610	6649	HGNC:11181	3	0.00931015		0.0084004	0.00859853	UP	Enzymes, Metabolic proteins, Plasma proteins, Predicted secreted proteins
5688_65	CBLN4	Cerebellin-4	CBLN4	Q9NTU7	ENSG00000054803	140689	HGNC:16231	4	-0.0072676	-0.0094214	-0.0069268	-0.0032556	DOWN	Plasma proteins, Predicted secreted proteins
5698_60	Tenascin-X	Tenascin-X	TNXB	P22105	NA	7148	HGNC:11976	4	-0.0067288	-0.0085352	-0.007702	-0.0028678	DOWN	Disease related genes, Human disease related genes, Plasma proteins, Predicted intracellular proteins, Predicted secreted proteins
5701_81	Tetranectin	Tetranectin	CLEC3B	P05452	ENSG00000163815	7123	HGNC:11891	4	-0.0037006	-0.0033003	-0.0058208	-0.0015124	DOWN	Cancer-related genes, Plasma proteins, Predicted intracellular proteins, Predicted secreted proteins
5813_58	Epo	Erythropoietin	EPO	P01588	ENSG00000130427	2056	HGNC:3415	3	0.00941311	0.0046067		0.00257795	UP	Cancer-related genes, Candidate cardiovascular disease genes, Disease related genes, Human disease related genes, Predicted secreted proteins
5879_51	Dynactin subunit 2	Dynactin subunit 2	DCTN2	Q13561	ENSG00000175203	10540	HGNC:2712	3	0.00744607	0.00345193		0.00470662	UP	Predicted intracellular proteins
6060_2	PIP	Prolactin-inducible protein	PIP	P12273	ENSG00000159763	5304	HGNC:8993	4	-0.0173439	-0.008378	-0.010686	-0.0108143	DOWN	Plasma proteins, Predicted secreted proteins
6342_10	Nephronectin	Nephronectin	NPNT	Q6UXI9	ENSG00000168743	255743	HGNC:27405	3	0.00759024	0.011227		0.00569015	UP	Predicted intracellular proteins, Predicted secreted proteins
6367_66	fibromodulin	fibromodulin	FMOD	Q06828	ENSG00000122176	2331	HGNC:3774	3	-0.0056076	-0.0243917		-0.0027011	DOWN	Predicted intracellular proteins, Predicted secreted proteins
6392_7	WISP-2	WNT1-inducible-signaling pathway protein 2	WISP2	O76076	ENSG00000064205	8839	HGNC:12770	4	0.0147109	0.013234	0.018929	0.0134873	UP	Plasma proteins, Predicted secreted proteins
6404_20	C1QRF	C1q-related factor	C1QL1	O75973	ENSG00000131094	10882	HGNC:24182	4	0.00701345	0.00590251	0.0050535	0.00595122	UP	Plasma proteins, Predicted secreted proteins
6440_31	MFAP5	Microfibrillar-associated protein 5	MFAP5	Q13361	ENSG00000197614	8076	HGNC:29673	3		-0.0038182	-0.0062485	-0.0033574	DOWN	Disease related genes, Human disease related genes, Plasma proteins, Predicted intracellular proteins, Predicted secreted proteins
6451_64	ASPN	Asporin	ASPN	Q9BXN1	ENSG00000106819	54829	HGNC:14872	3	0.0058517	0.00752922		0.00591045	UP	Disease related genes, Plasma proteins, Predicted intracellular proteins, Predicted secreted proteins
6462_12	TIMP-4	Metalloproteinase inhibitor 4	TIMP4	Q99727	ENSG00000157150	7079	HGNC:11823	4	0.011077	0.00552576	0.012303	0.0100295	UP	Plasma proteins, Predicted secreted proteins
6485_59	IGLL1	Immunoglobulin lambda-like polypeptide 1	IGLL1	P15814	ENSG00000128322	3543	HGNC:5870	4	-0.0164254	-0.0191041	-0.015498	-0.0093349	DOWN	CD markers, Disease related genes, Human disease related genes, Plasma proteins, Predicted intracellular proteins, Predicted secreted proteins
6506_54	TMEDA	Transmembrane emp24 domain-containing protein 10	TMED10	P49755	ENSG00000170348	10972	HGNC:16998	3	0.00509567		0.0126571	0.00821735	UP	Predicted membrane proteins, Transporters
6507_16	NCAM2	Neural cell adhesion molecule 2	NCAM2	O15394	ENSG00000154654	4685	HGNC:7657	3	-0.0055575	-0.0042134		-0.00056	DOWN	Plasma proteins, Predicted membrane proteins
6556_5	ENPP5	Ectonucleotide pyrophosphatase/phosphodiesterase family member 5	ENPP5	Q9UJA9	ENSG00000112796	59084	HGNC:13717	4	-0.0092518	-0.0106715	-0.006979	-0.0059156	DOWN	Predicted membrane proteins
6570_1	CODA1	Collagen alpha-1(XIII) chain	COL13A1	Q5TAT6	ENSG00000197467	1305	HGNC:2190	4	-0.0061343	-0.0062092	-0.0062236	-0.0034013	DOWN	Disease related genes, Human disease related genes, Predicted intracellular proteins, Predicted membrane proteins
6605_17	IGFALS	Insulin-like growth factor-binding protein complex acid labile subunit	IGFALS	P35858	ENSG00000099769	3483	HGNC:5468	4	-0.0098778	-0.0117893	-0.0091762	-0.0070636	DOWN	Disease related genes, Human disease related genes, Plasma proteins, Predicted intracellular proteins, Predicted membrane proteins, Predicted secreted proteins
6649_51	NET1	Netrin-1	NTN1	O95631	ENSG00000065320	9423	HGNC:8029	3		0.00500984	0.0087235	0.00697632	UP	Cancer-related genes, Disease related genes, Human disease related genes, Predicted intracellular proteins, Predicted secreted proteins
6938_21	PCDGC	Protocadherin gamma-A12	PCDHGA12	O60330	ENSG00000253159	26025	HGNC:8699	3	0.00546444		0.0064931	0.00415239	UP	Plasma proteins, Predicted membrane proteins
6941_11	SUMF1	Sulfatase-modifying factor 1	SUMF1	Q8NBK3	ENSG00000144455	285362	HGNC:20376	3		0.00502845	0.005654	0.00800347	UP	Disease related genes, Enzymes, Human disease related genes, Potential drug targets, Predicted intracellular proteins
7083_74	MATN4	Matrilin-4	MATN4	O95460	ENSG00000124159	8785	HGNC:6910	3	-0.0089257	-0.0128958		-0.0020663	DOWN	Plasma proteins, Predicted secreted proteins
7145_1	ITIH3	Inter-alpha-trypsin inhibitor heavy chain H3	ITIH3	Q06033	ENSG00000162267	3699	HGNC:6168	4	0.0073744	0.0044037	0.009097	0.00763253	UP	Plasma proteins, Predicted secreted proteins
7154_92	CF058	Protein LEG1 homolog	LEG1	Q6P5S2	ENSG00000184530	352999	HGNC:20960	4	-0.0160186	-0.007861	-0.011674	-0.0104009	DOWN	Predicted secreted proteins
7163_26	lacritin	Extracellular glycoprotein lacritin	LACRT	Q9GZZ8	ENSG00000135413	90070	HGNC:16430	3	-0.0171464	-0.008185		-0.0088238	DOWN	Plasma proteins, Predicted intracellular proteins, Predicted secreted proteins
7179_69	NFASC	Neurofascin	NFASC	O94856	ENSG00000163531	23114	HGNC:29866	3	0.00470869	0.00297248		0.00543598	UP	Disease related genes, Human disease related genes, Plasma proteins, Predicted intracellular proteins, Predicted membrane proteins
7211_2	RNase 1	Ribonuclease pancreatic	RNASE1	P07998	ENSG00000129538	6035	HGNC:10044	4	0.0216295	0.00918061	0.029652	0.0186372	UP	Enzymes, Plasma proteins, Predicted intracellular proteins, Predicted secreted proteins
7244_16	TM149	IGF-like family receptor 1	IGFLR1	Q9H665	ENSG00000126246	79713	HGNC:23620	4	0.00823951	0.00549256	0.0151403	0.00851433	UP	Predicted intracellular proteins, Predicted membrane proteins
7251_64	C1QT3	Complement C1q tumor necrosis factor-related protein 3	C1QTNF3	Q9BXJ4	ENSG00000082196	114899	HGNC:14326	3	0.00942755	0.00795809		0.0071124	UP	Plasma proteins, Predicted secreted proteins
7551_33	LRC32	Leucine-rich repeat-containing protein 32	LRRC32	Q14392	ENSG00000137507	2615	HGNC:4161	4	0.00678849	0.00430174	0.0046661	0.00655316	UP	Predicted intracellular proteins, Predicted membrane proteins
7638_30	Lectin, mannose-binding 2	Vesicular integral-membrane protein VIP36	LMAN2	Q12907	ENSG00000169223	10960	HGNC:16986	3	0.00476274		0.0088743	0.00149493	UP	Predicted intracellular proteins, Predicted membrane proteins
7856_51	F151A	Protein FAM151A	FAM151A	Q8WW52	ENSG00000162391	338094	HGNC:25032	4	-0.0122305	-0.0096203	-0.015626	-0.0049304	DOWN	Predicted intracellular proteins
7953_20	SLAF1	Signaling lymphocytic activation molecule	SLAMF1	Q13291	ENSG00000117090	6504	HGNC:10903	4	0.00769585	0.00375311	0.0059924	0.00725727	UP	CD markers, Predicted membrane proteins, Predicted secreted proteins
7955_195	ITI heavy chain H1	Inter-alpha-trypsin inhibitor heavy chain H1	ITIH1	P19827	ENSG00000055957	3697	HGNC:6166	4	-0.0037005	-0.0023301	-0.0033453	-0.0003571	DOWN	Plasma proteins, Predicted intracellular proteins, Predicted secreted proteins
8005_1	MXRA7	Matrix-remodeling-associated protein 7	MXRA7	P84157	ENSG00000182534	439921	HGNC:7541	3	0.00521907		0.0072277	0.00467718	UP	Predicted intracellular proteins, Predicted secreted proteins
8006_12	DJB12	DnaJ homolog subfamily B member 12	DNAJB12	Q9NXW2	ENSG00000148719	54788	HGNC:14891	3	0.00805683	0.00301694		0.00656491	UP	Predicted membrane proteins, Transporters
8007_19	Cathepsin B	Cathepsin B	CTSB	P07858	ENSG00000164733	1508	HGNC:2527	4	0.00971885	0.00737637	0.011833	0.0082819	UP	Cancer-related genes, Candidate cardiovascular disease genes, Disease related genes, Enzymes, Human disease related genes, Metabolic proteins, Plasma proteins, Potential drug targets, Predicted intracellular proteins, Predicted secreted proteins
8080_24	PSMP	Prostate-associated microseminoprotein	MSMP	Q1L6U9	ENSG00000215183	692094	HGNC:29663	3	-0.0245458	-0.0182579		-0.0050903	DOWN	Predicted intracellular proteins, Predicted secreted proteins
8099_42	SPON2	Spondin-2	SPON2	Q9BUD6	ENSG00000159674	10417	HGNC:11253	3	0.00769517		0.011489	0.00776715	UP	Plasma proteins, Predicted intracellular proteins, Predicted secreted proteins
8229_1	GXLT1	Glucoside xylosyltransferase 1	GXYLT1	Q4G148	ENSG00000151233	283464	HGNC:27482	3	0.00489581	0.00413636		0.00124291	UP	Enzymes, Predicted intracellular proteins
8235_48	SCG1	Secretogranin-1	CHGB	P05060	ENSG00000089199	1114	HGNC:1930	3	0.00914563		0.010167	0.00858606	UP	Plasma proteins, Predicted intracellular proteins
8258_22	UXS1	UDP-glucuronic acid decarboxylase 1	UXS1	Q8NBZ7	ENSG00000115652	80146	HGNC:17729	3	-0.0050154	-0.0035977		-0.0014107	DOWN	Enzymes, Metabolic proteins, Predicted intracellular proteins
8304_50	OPG	Tumor necrosis factor receptor superfamily member 11B	TNFRSF11B	O00300	ENSG00000164761	4982	HGNC:11909	4	0.0120116	0.00881741	0.0136996	0.00947344	UP	Cancer-related genes, Candidate cardiovascular disease genes, Disease related genes, Human disease related genes, Plasma proteins, Predicted secreted proteins
8464_31	RSPO4	R-spondin-4	RSPO4	Q2I0M5	ENSG00000101282	343637	HGNC:16175	4	0.0109494	0.00673338	0.0111674	0.00796992	UP	Disease related genes, Human disease related genes, Predicted secreted proteins
8469_41	IGFBP-2	Insulin-like growth factor-binding protein 2	IGFBP2	P18065	ENSG00000115457	3485	HGNC:5471	4	0.0203305	0.0180751	0.02393	0.0147124	UP	Cancer-related genes, Plasma proteins, Predicted intracellular proteins, Predicted secreted proteins
8476_11	CgA	Chromogranin-A	CHGA	P10645	ENSG00000100604	1113	HGNC:1929	3	0.00665583		0.0057	0.00612087	UP	Cancer-related genes, Candidate cardiovascular disease genes, Plasma proteins, Predicted intracellular proteins
8480_29	FBLN3	EGF-containing fibulin-like extracellular matrix protein 1	EFEMP1	Q12805	ENSG00000115380	2202	HGNC:3218	4	0.00923973	0.00597823	0.0139043	0.00887599	UP	Disease related genes, Human disease related genes, Plasma proteins, Predicted intracellular proteins, Predicted secreted proteins
8587_21	ISK52	Serine protease inhibitor Kazal-type 14	SPINK14	Q6IE38	ENSG00000196800	408187	HGNC:33825	4	0.00890842	0.00261039	0.0055763	0.00422249	UP	Predicted secreted proteins
8773_172	EMIL3	EMILIN-3	EMILIN3	Q9NT22	ENSG00000183798	90187	HGNC:16123	3	-0.0105258	-0.0087409		-0.0015194	DOWN	Predicted secreted proteins
8841_65	CILP2	Cartilage intermediate layer protein 2	CILP2	Q8IUL8	ENSG00000160161	148113	HGNC:24213	4	-0.0170446	-0.0288331	-0.010291	-0.0126156	DOWN	Predicted secreted proteins
8885_6	CA2D3	Voltage-dependent calcium channel subunit alpha-2/delta-3	CACNA2D3	Q8IZS8	ENSG00000157445	55799	HGNC:15460	3		-0.0059346	-0.005191	-0.0021842	DOWN	FDA approved drug targets, Predicted intracellular proteins, Predicted membrane proteins, Transporters
8892_14	PEAR1	Platelet endothelial aggregation receptor 1	PEAR1	Q5VY43	ENSG00000187800	375033	HGNC:33631	3	-0.0040135	-0.0030181		-0.0062814	DOWN	Plasma proteins, Predicted intracellular proteins, Predicted membrane proteins
8942_2	RM21	39S ribosomal protein L21, mitochondrial	MRPL21	Q7Z2W9	ENSG00000197345	219927	HGNC:14479	3	-0.0047376		-0.006673	-0.0006107	DOWN	Predicted intracellular proteins, Ribosomal proteins
8956_96	SREC-II	Scavenger receptor class F member 2	SCARF2	Q96GP6	ENSG00000244486	91179	HGNC:19869	4	0.00949574	0.00450733	0.008967	0.00846341	UP	Disease related genes, Human disease related genes, Metabolic proteins, Predicted membrane proteins
8973_23	FCRL4	Fc receptor-like protein 4	FCRL4	Q96PJ5	ENSG00000163518	83417	HGNC:18507	3	-0.0107297	-0.011692		-0.0055497	DOWN	Cancer-related genes, CD markers, Disease related genes, Predicted membrane proteins
9018_38	PCD10	Protocadherin-10	PCDH10	Q9P2E7	ENSG00000138650	57575	HGNC:13404	4	0.0103108	0.00512583	0.011008	0.00680755	UP	Predicted membrane proteins
9021_1	TIM-1	Hepatitis A virus cellular receptor 1	HAVCR1	Q96D42	ENSG00000113249	26762	HGNC:17866	4	0.0165607	0.0111511	0.008531	0.0138825	UP	CD markers, Predicted intracellular proteins, Predicted membrane proteins
9053_16	CRIP2	Cysteine-rich protein 2	CRIP2	P52943	ENSG00000182809	1397	HGNC:2361	4	0.00623814	0.00383858	0.0094759	0.00675633	UP	Predicted intracellular proteins
9076_25	PENK	Proenkephalin-A	PENK	P01210	ENSG00000181195	5179	HGNC:8831	3	0.00960763		0.015546	0.00783735	UP	Plasma proteins, Predicted secreted proteins, Transporters
9185_15	TFF1	Trefoil factor 1	TFF1	P04155	ENSG00000160182	7031	HGNC:11755	3	0.0124388	0.0107886		0.00914061	UP	Cancer-related genes, Plasma proteins, Predicted secreted proteins
9191_8	Trefoil factor 2	Trefoil factor 2	TFF2	Q03403	ENSG00000160181	7032	HGNC:11756	4	0.0109161	0.00734455	0.012123	0.00804994	UP	Cancer-related genes, Predicted secreted proteins
9216_100	PLXB2	Plexin-B2	PLXNB2	O15031	ENSG00000196576	23654	HGNC:9104	3	0.00452045	0.00376635		0.00497708	UP	Plasma proteins, Predicted intracellular proteins, Predicted membrane proteins
9266_1	sTREM-1	Triggering receptor expressed on myeloid cells 1	TREM1	Q9NP99	ENSG00000124731	54210	HGNC:17760	4	0.0134981	0.0100249	0.017442	0.00931015	UP	CD markers, Plasma proteins, Predicted membrane proteins, Predicted secreted proteins
9296_15	PTPRD	Receptor-type tyrosine-protein phosphatase delta	PTPRD	P23468	ENSG00000153707	5789	HGNC:9668	3	-0.0049113	-0.0094009		-0.0012989	DOWN	Enzymes, Metabolic proteins, Plasma proteins, Predicted intracellular proteins, Predicted membrane proteins
9316_67	WFDC1	WAP four-disulfide core domain protein 1	WFDC1	Q9HC57	ENSG00000103175	58189	HGNC:15466	3	0.00877714		0.011384	0.00684997	UP	Predicted secreted proteins
9348_1	C1RL1	Complement C1r subcomponent-like protein	C1RL	Q9NZP8	ENSG00000139178	51279	HGNC:21265	3	-0.0041206	-0.0031461		-0.000376	DOWN	Enzymes, Plasma proteins, Predicted intracellular proteins, Predicted secreted proteins
9409_11	TRYB1	Tryptase beta-1	TPSAB1	Q15661	ENSG00000172236	7177	HGNC:12019	3		0.00681042	0.006389	0.00699327	UP	Disease related genes, Enzymes, Metabolic proteins, Potential drug targets, Predicted secreted proteins
9578_263	MANS4	MANSC domain-containing protein 4	MANSC4	A6NHS7	ENSG00000205693	100287284	HGNC:40023	3		0.0060079	0.006347	0.00360422	UP	Predicted membrane proteins
9793_145	IGDC4	Immunoglobulin superfamily DCC subclass member 4	IGDCC4	Q8TDY8	ENSG00000103742	57722	HGNC:13770	4	-0.0100807	-0.0155404	-0.0072165	-0.0063849	DOWN	Plasma proteins, Predicted membrane proteins
9844_138	ACTN2	Alpha-actinin-2	ACTN2	P35609	ENSG00000077522	88	HGNC:164	3		0.0118426	0.01583	0.00846048	UP	Disease related genes, Human disease related genes, Plasma proteins, Potential drug targets, Predicted intracellular proteins, Transporters
9876_20	aldolase C	Fructose-bisphosphate aldolase C	ALDOC	P09972	ENSG00000109107	230	HGNC:418	3		-0.0052569	-0.012538	-0.002739	DOWN	Cancer-related genes, Candidate cardiovascular disease genes, Enzymes, Metabolic proteins, Plasma proteins, Predicted intracellular proteins
9971_5	CSMD2	CUB and sushi domain-containing protein 2	CSMD2	Q7Z408	ENSG00000121904	114784	HGNC:19290	3	0.00579443		0.0037553	0.0019996	UP	Plasma proteins, Predicted intracellular proteins, Predicted membrane proteins
9986_14	Neuropeptide W	Neuropeptide W	NPW	Q8N729	ENSG00000183971	283869	HGNC:30509	4	0.0283948	0.0186976	0.020813	0.0227838	UP	Predicted intracellular proteins, Predicted secreted proteins

## Sheet: ST2.APliterature
ST2. Aging Protein associations across literature using different methodologies than the SOMAscan platform. Overview of APs with corresponding identifiers are provided, including their age-association in our analyses. Overview in the amount of studies which identified the AP and the amount of similar effects across these studies is presented. Methodology used in the studies are stated above the s…
													Proximity Extension Assay			Antibody bead Array	TMT-LC-MS/MS	LC-MS/MS			iTraq	2D Gel Electrophoresis
SeqId	Protein (short name)	Protein (full name)	Gene	UniProt	Ensembl.Gene.ID	Entrez.Gene.ID	HGNC.ID	DirectionAge		STUDIES IDENTIFIED	SIMILAR EFFECT		Sun, 2022 (biorxiv; plasma); https://doi.org/10.1101/2022.06.17.496443	Lind, 2019 (plasma); PMID: 30802263	Enroth, et al. 2014 ( plasma); PMID: 25147954	Signorelli et al., 2019 (serum); PMID: 31881125	Xu, et al 2020 (plasma); PMID: 33009535	Bakar, et al. 2018 (plasma); PMID: 30594926	Cominetti, et al. 2018 (plasma); PMID: 30451909	Siino, et al. 2022 (plasma); PMID: 35932462	Wang, et al. 2019a (plasma); PMID: 31601169	Ignjatovic et al., 2011 (plasma); PMID: 21365000	Byerley et al., 2011 (serum); PMID: 20490702
6605_17	IGFALS	Insulin-like growth factor-binding protein complex acid labile subunit	IGFALS	P35858	ENSG00000099769	3483	HGNC:5468	DOWN		4	4						DOWN	DOWN		DOWN	DOWN
3024_18	a2-Antiplasmin	Alpha-2-antiplasmin	SERPINF2	P08697	ENSG00000276838	5345	HGNC:9075	DOWN		3	3						DOWN			DOWN	DOWN
19437_61	L-VEGF165	Isoform L-VEGF165	VEGFA	P15692	NA	NA	HGNC:12680	UP		3	3		UP	UP	UP
2652_15	suPAR	Urokinase plasminogen activator surface receptor	PLAUR	Q03405	ENSG00000011422	5329	HGNC:9053	UP		3	3		UP	UP	UP
2654_19	TNF sR-I	Tumor necrosis factor receptor superfamily member 1A	TNFRSF1A	P19438	ENSG00000067182	7132	HGNC:11916	UP		3	3		UP	UP	UP
3152_57	TNF sR-II	Tumor necrosis factor receptor superfamily member 1B	TNFRSF1B	P20333	ENSG00000028137	7133	HGNC:11917	UP		3	3		UP	UP	UP
4374_45	MIC-1	Growth/differentiation factor 15	GDF15	Q99988	ENSG00000130513	9518	HGNC:30142	UP		3	3		UP	UP	UP
5392_73	Fas, soluble	Tumor necrosis factor receptor superfamily member 6	FAS	P25445	ENSG00000026103	355	HGNC:11920	UP		3	3		UP	UP	UP
8304_50	OPG	Tumor necrosis factor receptor superfamily member 11B	TNFRSF11B	O00300	ENSG00000164761	4982	HGNC:11909	UP		3	3		UP	UP	UP
11104_13	YKL-40	Chitinase-3-like protein 1	CHI3L1	P36222	ENSG00000133048	1116	HGNC:1932	UP		3	3		UP	UP						UP
11237_49	PCOC1	Procollagen C-endopeptidase enhancer 1	PCOLCE	Q15113	ENSG00000106333	5118	HGNC:8738	UP		3	3		UP							UP	UP
5632_6	CRAC1	Cartilage acidic protein 1	CRTAC1	Q9NQ79	ENSG00000095713	55118	HGNC:14882	UP		3	3		UP						UP	UP
8480_29	FBLN3	EGF-containing fibulin-like extracellular matrix protein 1	EFEMP1	Q12805	ENSG00000115380	2202	HGNC:3218	UP		3	3		UP						UP	UP
7955_195	ITI heavy chain H1	Inter-alpha-trypsin inhibitor heavy chain H1	ITIH1	P19827	ENSG00000055957	3697	HGNC:6166	DOWN		3	2									DOWN	UP		DOWN
15453_3	a1-Microglobulin	Alpha-1-microglobulin	AMBP	P02760	ENSG00000106927	259	HGNC:453	UP		3	2		UP							UP		DOWN
7145_1	ITIH3	Inter-alpha-trypsin inhibitor heavy chain H3	ITIH3	Q06033	ENSG00000162267	3699	HGNC:6168	UP		3	2		UP				DOWN			UP
15589_1	Gc-Globulin, Mixed Type	Vitamin D-binding protein	GC	P02774	ENSG00000145321	2638	HGNC:4187	DOWN		2	2						DOWN					DOWN
3447_64	IL-8	Interleukin-8	CXCL8	P10145	ENSG00000169429	3576	HGNC:6025	UP		2	2		UP		UP
3066_12	Galectin-3	Galectin-3	LGALS3	P17931	ENSG00000131981	3958	HGNC:6563	UP		2	2		UP	UP
13114_50	Lumican	Lumican	LUM	P51884	ENSG00000139329	4060	HGNC:6724	UP		2	2								UP	UP
4157_2	Thrombin	Thrombin	F2	P00734	ENSG00000180210	2147	HGNC:3535	DOWN		2	2						DOWN			DOWN
11388_75	HE4	WAP four-disulfide core domain protein 2	WFDC2	Q14508	ENSG00000101443	10406	HGNC:15939	UP		2	2		UP		UP
13098_93	VEGF-D	Vascular endothelial growth factor D	FIGF	O43915	ENSG00000165197	2277	HGNC:3708	UP		2	2		UP	UP
4141_79	IP-10	C-X-C motif chemokine 10	CXCL10	P02778	ENSG00000169245	3627	HGNC:10637	UP		2	2		UP		UP
4297_62	Spondin-1	Spondin-1	SPON1	Q9HCB6	ENSG00000152268	10418	HGNC:11252	UP		2	2		UP	UP
4496_60	MMP-12	Macrophage metalloelastase	MMP12	P39900	ENSG00000110347	4321	HGNC:7158	UP		2	2		UP	UP
6392_7	WISP-2	WNT1-inducible-signaling pathway protein 2	WISP2	O76076	ENSG00000064205	8839	HGNC:12770	UP		2	2		UP								UP
9021_1	TIM-1	Hepatitis A virus cellular receptor 1	HAVCR1	Q96D42	ENSG00000113249	26762	HGNC:17866	UP		2	2		UP	UP
10514_5	PGD2 synthase	Prostaglandin-H2 D-isomerase	PTGDS	P41222	ENSG00000107317	5730	HGNC:9592	UP		2	2		UP							UP
2201_17	Endostatin	Endostatin	COL18A1	P39060	ENSG00000182871	80781	HGNC:2195	UP		2	2		UP							UP
2571_12	IGFBP-3	Insulin-like growth factor-binding protein 3	IGFBP3	P17936	ENSG00000146674	3486	HGNC:5472	DOWN		2	2		DOWN							DOWN
2609_59	Cystatin C	Cystatin-C	CST3	P01034	ENSG00000101439	1471	HGNC:2475	UP		2	2		UP							UP
5698_60	Tenascin-X	Tenascin-X	TNXB	P22105	NA	7148	HGNC:11976	DOWN		2	2		DOWN							DOWN
8007_19	Cathepsin B	Cathepsin B	CTSB	P07858	ENSG00000164733	1508	HGNC:2527	UP		2	2		UP				UP
4831_4	sL-Selectin	L-Selectin	SELL	P14151	ENSG00000188404	6402	HGNC:10720	DOWN		2	1						UP			DOWN
11140_56	CO1A1	Collagen alpha-1(I) chain	COL1A1	P02452	ENSG00000108821	1277	HGNC:2197	DOWN		2	1		UP			DOWN
15386_7	FABPA	Fatty acid-binding protein, adipocyte	FABP4	P15090	ENSG00000170323	2167	HGNC:3559	UP		2	1		UP	DOWN
2475_1	SCF sR	Mast/stem cell growth factor receptor Kit	KIT	P10721	ENSG00000157404	3815	HGNC:6342	DOWN		1	1		DOWN
2813_11	ART	Agouti-related protein	AGRP	O00253	ENSG00000159723	181	HGNC:330	DOWN		2	1		DOWN	UP
3799_11	Carbonic anhydrase III	Carbonic anhydrase 3	CA3	P07451	ENSG00000164879	761	HGNC:1374	UP		2	1		UP			DOWN
15570_99	Complement receptor type 2	Complement receptor type 2	CR2	P20023	ENSG00000117322	1380	HGNC:2336	DOWN		2	1		DOWN				UP
5688_65	CBLN4	Cerebellin-4	CBLN4	Q9NTU7	ENSG00000054803	140689	HGNC:16231	DOWN		2	1		DOWN				UP
8469_41	IGFBP-2	Insulin-like growth factor-binding protein 2	IGFBP2	P18065	ENSG00000115457	3485	HGNC:5471	UP		2	1		UP				DOWN
5701_81	Tetranectin	Tetranectin	CLEC3B	P05452	ENSG00000163815	7123	HGNC:11891	DOWN		1	1										DOWN
16057_6	IGF-II receptor	Cation-independent mannose-6-phosphate receptor	IGF2R	P11717	ENSG00000197081	3482	HGNC:5467	UP		1	1		UP
11089_7	IgA	Immunoglobulin A	IGHA1|IGHA2	P01876|P01877	NA	3493|3494	HGNC:5478|HGNC:5479	UP		1	1										UP
12370_30	Apo F	Apolipoprotein F	APOF	Q13790	ENSG00000175336	319	HGNC:615	UP		1	1										UP
10574_10	b2-Microglobulin	Beta-2-microglobulin	B2M	P61769	ENSG00000273686	567	HGNC:914	UP		1	1									UP
11510_31	Apo L1	Apolipoprotein L1	APOL1	O14791	ENSG00000100342	8542	HGNC:618	DOWN		1	1									DOWN
15585_304	fibulin 5	Fibulin-5	FBLN5	Q9UBX5	ENSG00000140092	10516	HGNC:3602	UP		1	1									UP
2381_52	C5	Complement C5	C5	P01031	ENSG00000106804	727	HGNC:1331	UP		1	1									UP
3344_60	Antithrombin III	Antithrombin-III	SERPINC1	P01008	ENSG00000117601	462	HGNC:775	DOWN		1	1									DOWN
4413_3	SLPI	Antileukoproteinase	SLPI	P03973	ENSG00000124107	6590	HGNC:11092	UP		1	1						UP
5644_60	RNAS4	Ribonuclease 4	RNASE4	P34096	ENSG00000181784	6038	HGNC:10047	UP		1	1						UP
5660_51	SOD3	Extracellular superoxide dismutase [Cu-Zn]	SOD3	P08294	ENSG00000109610	6649	HGNC:11181	UP		1	1									UP
8841_65	CILP2	Cartilage intermediate layer protein 2	CILP2	Q8IUL8	ENSG00000160161	148113	HGNC:24213	DOWN		1	1									DOWN
10440_26	ACAM	CXADR-like membrane protein	CLMP	Q9H6B4	ENSG00000166250	79827	HGNC:24039	UP		1	1		UP
11102_22	REG4	Regenerating islet-derived protein 4	REG4	Q9BYZ8	ENSG00000134193	83998	HGNC:22977	UP		1	1		UP
11207_3	Macrophage scavenger receptor	Macrophage scavenger receptor types I and II	MSR1	P21757	ENSG00000038945	4481	HGNC:7376	UP		1	1		UP
11212_7	TXND5	Thioredoxin domain-containing protein 5	TXNDC5	Q8NBS9	ENSG00000239264	81567	HGNC:21073	UP		1	1		UP
13094_75	RSPO3	R-spondin-3	RSPO3	Q9BXY4	ENSG00000146374	84870	HGNC:20866	UP		1	1		UP
13101_60	SOST	Sclerostin	SOST	Q9BQB4	ENSG00000167941	50964	HGNC:13771	UP		1	1		UP
13118_5	SMOC1	SPARC-related modular calcium-binding protein 1	SMOC1	Q9H4F8	ENSG00000198732	64093	HGNC:20318	UP		1	1		UP
13122_19	FLRT2	Leucine-rich repeat transmembrane protein FLRT2	FLRT2	O43155	ENSG00000185070	23768	HGNC:3761	UP		1	1		UP
13126_52	DSC2	Desmocollin-2	DSC2	Q02487	ENSG00000134755	1824	HGNC:3036	UP		1	1		UP
13686_2	IL-5 Ra	Interleukin-5 receptor subunit alpha	IL5RA	Q01344	ENSG00000091181	3568	HGNC:6017	UP		1	1		UP
14054_17	IL-15 Ra	Interleukin-15 receptor subunit alpha	IL15RA	Q13261	ENSG00000134470	3601	HGNC:5978	UP		1	1		UP
14133_93	IL-1 sRII	Interleukin-1 receptor type 2	IL1R2	P27930	ENSG00000115590	7850	HGNC:5994	DOWN		1	1		DOWN
15304_1	PAP1	Regenerating islet-derived protein 3-alpha	REG3A	Q06141	ENSG00000172016	5068	HGNC:8601	UP		1	1		UP
15308_108	VWC2	Brorin	VWC2	Q2TAL6	ENSG00000188730	375567	HGNC:30200	UP		1	1		UP
15503_15	Lefty-A	Left-right determination factor 2	LEFTY2	O00292	ENSG00000143768	7044	HGNC:3122	UP		1	1		UP
16300_4	TREM2	Triggering receptor expressed on myeloid cells 2	TREM2	Q9NZC2	ENSG00000095970	54209	HGNC:17761	UP		1	1		UP
16614_27	RSPO1	R-spondin-1	RSPO1	Q2MKA7	ENSG00000169218	284654	HGNC:21679	UP		1	1		UP
16751_15	BNP	Natriuretic peptides B	NPPB	P16860	ENSG00000120937	4879	HGNC:7940	UP		1	1		UP
16770_3	REG1B	Lithostathine-1-beta	REG1B	P48304	ENSG00000172023	5968	HGNC:9952	UP		1	1		UP
16818_200	CDCP1	CUB domain-containing protein 1	CDCP1	Q9H5V8	ENSG00000163814	64866	HGNC:24357	UP		1	1		UP
16919_1	ACBP	Acyl-CoA-binding protein	DBI	P07108	ENSG00000155368	1622	HGNC:2690	UP		1	1		UP
17682_1	CD46	Membrane cofactor protein	CD46	P15529	ENSG00000117335	4179	HGNC:6953	UP		1	1		UP
18907_97	KI3L1	Killer cell immunoglobulin-like receptor 3DL1	KIR3DL1	P43629	ENSG00000167633	3811	HGNC:6338	UP		1	1		UP
19127_1	HSPB6	Heat shock protein beta-6	HSPB6	O14558	ENSG00000004776	126393	HGNC:26511	UP		1	1		UP
19233_75	ATOX1	Copper transport protein ATOX1	ATOX1	O00244	ENSG00000177556	475	HGNC:798	UP		1	1		UP
2677_1	ERBB1	Epidermal growth factor receptor	EGFR	P00533	ENSG00000146648	1956	HGNC:3236	DOWN		1	1		DOWN
2789_26	MMP-7	Matrilysin	MMP7	P09237	ENSG00000137673	4316	HGNC:7174	UP		1	1		UP
2913_1	MPIF-1	C-C motif chemokine 23	CCL23	P55773	ENSG00000167236	6368	HGNC:10622	UP		1	1		UP
2944_66	DAN	Neuroblastoma suppressor of tumorigenicity 1	NBL1	P41271	ENSG00000158747	4681	HGNC:7650	UP		1	1		UP
3045_72	PTN	Pleiotrophin	PTN	P21246	ENSG00000105894	5764	HGNC:9630	UP		1	1		UP
3073_51	IL-18 BPa	Interleukin-18-binding protein	IL18BP	O95998	ENSG00000137496	10068	HGNC:5987	UP		1	1		UP
3175_51	ATS13	A disintegrin and metalloproteinase with thrombospondin motifs 13	ADAMTS13	Q76LX8	ENSG00000160323	11093	HGNC:1366	DOWN		1	1		DOWN
3220_40	RET	Proto-oncogene tyrosine-protein kinase receptor Ret	RET	P07949	ENSG00000165731	5979	HGNC:9967	DOWN		1	1		DOWN
3234_23	URB	Coiled-coil domain-containing protein 80	CCDC80	Q76M96	ENSG00000091986	151887	HGNC:30649	UP		1	1		UP
3336_50	TFPI	Tissue factor pathway inhibitor	TFPI	P10646	ENSG00000003436	7035	HGNC:11760	UP		1	1		UP
3340_53	TSP4	Thrombospondin-4	THBS4	P35443	ENSG00000113296	7060	HGNC:11788	UP		1	1		UP
3352_80	Carbonic anhydrase 6	Carbonic anhydrase 6	CA6	P23280	ENSG00000131686	765	HGNC:1380	DOWN		1	1		DOWN
3362_61	CRDL1	Chordin-like protein 1	CHRDL1	Q9BU40	ENSG00000101938	91851	HGNC:29861	UP		1	1		UP
3364_76	Cathepsin V	Cathepsin L2	CTSV	O60911	ENSG00000136943	1515	HGNC:2538	DOWN		1	1		DOWN
3438_10	FSTL3	Follistatin-related protein 3	FSTL3	O95633	ENSG00000070404	10272	HGNC:3973	UP		1	1		UP
3461_58	PGCB	Brevican core protein	BCAN	Q96GW7	ENSG00000132692	63827	HGNC:23059	DOWN		1	1		DOWN
3600_2	Chitotriosidase-1	Chitotriosidase-1	CHIT1	Q13231	ENSG00000133063	1118	HGNC:1936	UP		1	1		UP
3607_71	DKK3	Dickkopf-related protein 3	DKK3	Q9UBP4	ENSG00000050165	27122	HGNC:2893	UP		1	1		UP
3651_50	VEGF sR2	Vascular endothelial growth factor receptor 2	KDR	P35968	ENSG00000128052	3791	HGNC:6307	DOWN		1	1		DOWN
3803_10	CYTD	Cystatin-D	CST5	P28325	ENSG00000170367	1473	HGNC:2477	UP		1	1		UP
4314_12	XTP3A	dCTP pyrophosphatase 1	DCTPP1	Q9H773	ENSG00000179958	79077	HGNC:28777	UP		1	1		UP
4328_2	BOC	Brother of CDO	BOC	Q9BWV1	ENSG00000144857	91653	HGNC:17173	DOWN		1	1		DOWN
4435_66	ENPP7	Ectonucleotide pyrophosphatase/phosphodiesterase family member 7	ENPP7	Q6UWV6	ENSG00000182156	339221	HGNC:23764	UP		1	1		UP
4541_49	CDON	Cell adhesion molecule-related/down-regulated by oncogenes	CDON	Q4KMG0	ENSG00000064309	50937	HGNC:17104	DOWN		1	1		DOWN
4588_1	PH	Pancreatic hormone	PPY	P01298	ENSG00000108849	5539	HGNC:9327	UP		1	1		UP
4721_54	TFF3	Trefoil factor 3	TFF3	Q07654	ENSG00000160180	7033	HGNC:11757	UP		1	1		UP
4834_61	Epithelial cell kinase	Ephrin type-A receptor 2	EPHA2	P29317	ENSG00000142627	1969	HGNC:3386	UP		1	1		UP
4930_21	Stanniocalcin-1	Stanniocalcin-1	STC1	P52823	ENSG00000159167	6781	HGNC:11373	UP		1	1		UP
4968_50	CAPG	Macrophage-capping protein	CAPG	P40121	ENSG00000042493	822	HGNC:1474	UP		1	1		UP
4979_34	DERM	Dermatopontin	DPT	Q07507	ENSG00000143196	1805	HGNC:3011	UP		1	1		UP
4982_54	Elafin	Elafin	PI3	P19957	ENSG00000124102	5266	HGNC:8947	UP		1	1		UP
4991_12	GPC5	Glypican-5	GPC5	P78333	ENSG00000179399	2262	HGNC:4453	DOWN		1	1		DOWN
5018_68	Peroxiredoxin-6	Peroxiredoxin-6	PRDX6	P30041	ENSG00000117592	9588	HGNC:16753	DOWN		1	1		DOWN
5069_9	DAF	Complement decay-accelerating factor	CD55	P08174	ENSG00000196352	1604	HGNC:2665	UP		1	1		UP
5108_72	Notch-3	Neurogenic locus notch homolog protein 3	NOTCH3	Q9UM47	ENSG00000074181	4854	HGNC:7883	UP		1	1		UP
5631_83	MOTI	Promotilin	MLN	P12872	ENSG00000096395	4295	HGNC:7141	UP		1	1		UP
5813_58	Epo	Erythropoietin	EPO	P01588	ENSG00000130427	2056	HGNC:3415	UP		1	1		UP
6462_12	TIMP-4	Metalloproteinase inhibitor 4	TIMP4	Q99727	ENSG00000157150	7079	HGNC:11823	UP		1	1		UP
6507_16	NCAM2	Neural cell adhesion molecule 2	NCAM2	O15394	ENSG00000154654	4685	HGNC:7657	DOWN		1	1		DOWN
6556_5	ENPP5	Ectonucleotide pyrophosphatase/phosphodiesterase family member 5	ENPP5	Q9UJA9	ENSG00000112796	59084	HGNC:13717	DOWN		1	1		DOWN
7179_69	NFASC	Neurofascin	NFASC	O94856	ENSG00000163531	23114	HGNC:29866	UP		1	1		UP
7953_20	SLAF1	Signaling lymphocytic activation molecule	SLAMF1	Q13291	ENSG00000117090	6504	HGNC:10903	UP		1	1		UP
8099_42	SPON2	Spondin-2	SPON2	Q9BUD6	ENSG00000159674	10417	HGNC:11253	UP		1	1		UP
8235_48	SCG1	Secretogranin-1	CHGB	P05060	ENSG00000089199	1114	HGNC:1930	UP		1	1		UP
8258_22	UXS1	UDP-glucuronic acid decarboxylase 1	UXS1	Q8NBZ7	ENSG00000115652	80146	HGNC:17729	DOWN		1	1		DOWN
8956_96	SREC-II	Scavenger receptor class F member 2	SCARF2	Q96GP6	ENSG00000244486	91179	HGNC:19869	UP		1	1		UP
9053_16	CRIP2	Cysteine-rich protein 2	CRIP2	P52943	ENSG00000182809	1397	HGNC:2361	UP		1	1		UP
9185_15	TFF1	Trefoil factor 1	TFF1	P04155	ENSG00000160182	7031	HGNC:11755	UP		1	1		UP
9191_8	Trefoil factor 2	Trefoil factor 2	TFF2	Q03403	ENSG00000160181	7032	HGNC:11756	UP		1	1		UP
9216_100	PLXB2	Plexin-B2	PLXNB2	O15031	ENSG00000196576	23654	HGNC:9104	UP		1	1		UP
9409_11	TRYB1	Tryptase beta-1	TPSAB1	Q15661	ENSG00000172236	7177	HGNC:12019	UP		1	1		UP
9348_1	C1RL1	Complement C1r subcomponent-like protein	C1RL	Q9NZP8	ENSG00000139178	51279	HGNC:21265	DOWN		1	0										UP
10666_7	GNPTG	N-acetylglucosamine-1-phosphotransferase subunit gamma	GNPTG	Q9UJJ9	ENSG00000090581	84572	HGNC:23026	UP		1	0						DOWN
11352_42	TITIN	Titin	TTN	Q8WZ42	NA	7273	HGNC:12403	UP		1	0					DOWN
2960_66	Properdin	Properdin	CFP	P27918	ENSG00000126759	5199	HGNC:8864	DOWN		1	0										UP
3293_2	CD5L	CD5 antigen-like	CD5L	O43866	ENSG00000073754	922	HGNC:1690	UP		1	0									DOWN
2516_57	6Ckine	C-C motif chemokine 21	CCL21	O00585	ENSG00000137077	6366	HGNC:10620	DOWN		1	0		UP
6440_31	MFAP5	Microfibrillar-associated protein 5	MFAP5	Q13361	ENSG00000197614	8076	HGNC:29673	DOWN		1	0		UP

## Sheet: ST3.AP-Centenarian
ST3. Comparison of Aging Protein age-associations as estimated by our study, and as identified in the study of Sebastiani, et al. (2021) using both the SOMAscan platform and Mass-Spectrometry on a subset of their sample. In the study of Sebastiani, et al., Up indicates that the protein levels are increased in Centenarians compared to (younger) controls, whereas the opposite is true for Down. PMID…
												Method	SOMAscan	Tandem Mass Tags-based MS/MS
												Description	Centenarians vs controls	Centenarians vs controls
												Paper	Sebastiani, et al. 2021 (serum)	Sebastiani, et al. 2021 (serum)
												PMID	33512769
SeqId	Protein (short name)	Protein (full name)	Gene	UniProt	Ensembl.Gene.ID	Entrez.Gene.ID	HGNC.ID	DirectionAge		STUDIES IDENTIFIED	SIMILAR EFFECT		DIRECTION (up = up in Centenarian)	DIRECTION (up = up in Centenarian)
2609_59	Cystatin C	Cystatin-C	CST3	P01034	ENSG00000101439	1471	HGNC:2475	UP		2	2		UP	UP
10574_10	b2-Microglobulin	Beta-2-microglobulin	B2M	P61769	ENSG00000273686	567	HGNC:914	UP		2	2		UP	UP
3024_18	a2-Antiplasmin	Alpha-2-antiplasmin	SERPINF2	P08697	ENSG00000276838	5345	HGNC:9075	DOWN		2	2		DOWN	DOWN
5632_6	CRAC1	Cartilage acidic protein 1	CRTAC1	Q9NQ79	ENSG00000095713	55118	HGNC:14882	UP		2	2		UP	UP
5701_81	Tetranectin	Tetranectin	CLEC3B	P05452	ENSG00000163815	7123	HGNC:11891	DOWN		2	2		DOWN	DOWN
6605_17	IGFALS	Insulin-like growth factor-binding protein complex acid labile subunit	IGFALS	P35858	ENSG00000099769	3483	HGNC:5468	DOWN		2	2		DOWN	DOWN
7145_1	ITIH3	Inter-alpha-trypsin inhibitor heavy chain H3	ITIH3	Q06033	ENSG00000162267	3699	HGNC:6168	UP		2	2		UP	UP
8480_29	FBLN3	EGF-containing fibulin-like extracellular matrix protein 1	EFEMP1	Q12805	ENSG00000115380	2202	HGNC:3218	UP		2	2		UP	UP
13126_52	DSC2	Desmocollin-2	DSC2	Q02487	ENSG00000134755	1824	HGNC:3036	UP		2	2		UP	UP
13114_50	Lumican	Lumican	LUM	P51884	ENSG00000139329	4060	HGNC:6724	UP		2	2		UP	UP
8469_41	IGFBP-2	Insulin-like growth factor-binding protein 2	IGFBP2	P18065	ENSG00000115457	3485	HGNC:5471	UP		2	2		UP	UP
12370_30	Apo F	Apolipoprotein F	APOF	Q13790	ENSG00000175336	319	HGNC:615	UP		2	2		UP	UP
2677_1	ERBB1	Epidermal growth factor receptor	EGFR	P00533	ENSG00000146648	1956	HGNC:3236	DOWN		2	2		DOWN	DOWN
3581_53	a2-HS-Glycoprotein	Alpha-2-HS-glycoprotein	AHSG	P02765	ENSG00000145192	197	HGNC:349	DOWN		2	2		DOWN	DOWN
3799_11	Carbonic anhydrase III	Carbonic anhydrase 3	CA3	P07451	ENSG00000164879	761	HGNC:1374	UP		2	2		UP	UP
7955_195	ITI heavy chain H1	Inter-alpha-trypsin inhibitor heavy chain H1	ITIH1	P19827	ENSG00000055957	3697	HGNC:6166	DOWN		2	2		DOWN	DOWN
8007_19	Cathepsin B	Cathepsin B	CTSB	P07858	ENSG00000164733	1508	HGNC:2527	UP		2	2		UP	UP
10514_5	PGD2 synthase	Prostaglandin-H2 D-isomerase	PTGDS	P41222	ENSG00000107317	5730	HGNC:9592	UP		2	2		UP	UP
11104_13	YKL-40	Chitinase-3-like protein 1	CHI3L1	P36222	ENSG00000133048	1116	HGNC:1932	UP		2	2		UP	UP
11109_56	SVEP1	Sushi, von Willebrand factor type A, EGF and pentraxin domain-containing protein 1	SVEP1	Q4LDE5	ENSG00000165124	79987	HGNC:15985	UP		2	2		UP	UP
11212_7	TXND5	Thioredoxin domain-containing protein 5	TXNDC5	Q8NBS9	ENSG00000239264	81567	HGNC:21073	UP		2	2		UP	UP
11510_31	Apo L1	Apolipoprotein L1	APOL1	O14791	ENSG00000100342	8542	HGNC:618	DOWN		2	2		DOWN	DOWN
12381_26	CBR1	Carbonyl reductase [NADPH] 1	CBR1	P16152	ENSG00000159228	873	HGNC:1548	UP		2	2		UP	UP
13109_82	NEGR1	Neuronal growth regulator 1	NEGR1	Q7Z3B1	ENSG00000172260	257194	HGNC:17302	UP		2	2		UP	UP
15304_1	PAP1	Regenerating islet-derived protein 3-alpha	REG3A	Q06141	ENSG00000172016	5068	HGNC:8601	UP		2	2		UP	UP
2201_17	Endostatin	Endostatin	COL18A1	P39060	ENSG00000182871	80781	HGNC:2195	UP		2	2		UP	UP
2475_1	SCF sR	Mast/stem cell growth factor receptor Kit	KIT	P10721	ENSG00000157404	3815	HGNC:6342	DOWN		2	2		DOWN	DOWN
2637_77	Macrophage mannose receptor	Macrophage mannose receptor 1	MRC1	P22897	ENSG00000120586	4360	HGNC:7228	UP		2	2		UP	UP
2944_66	DAN	Neuroblastoma suppressor of tumorigenicity 1	NBL1	P41271	ENSG00000158747	4681	HGNC:7650	UP		2	2		UP	UP
3066_12	Galectin-3	Galectin-3	LGALS3	P17931	ENSG00000131981	3958	HGNC:6563	UP		2	2		UP	UP
3175_51	ATS13	A disintegrin and metalloproteinase with thrombospondin motifs 13	ADAMTS13	Q76LX8	ENSG00000160323	11093	HGNC:1366	DOWN		2	2		DOWN	DOWN
3293_2	CD5L	CD5 antigen-like	CD5L	O43866	ENSG00000073754	922	HGNC:1690	UP		2	2		UP	UP
3336_50	TFPI	Tissue factor pathway inhibitor	TFPI	P10646	ENSG00000003436	7035	HGNC:11760	UP		2	2		UP	UP
3340_53	TSP4	Thrombospondin-4	THBS4	P35443	ENSG00000113296	7060	HGNC:11788	UP		2	2		UP	UP
3600_2	Chitotriosidase-1	Chitotriosidase-1	CHIT1	Q13231	ENSG00000133063	1118	HGNC:1936	UP		2	2		UP	UP
3607_71	DKK3	Dickkopf-related protein 3	DKK3	Q9UBP4	ENSG00000050165	27122	HGNC:2893	UP		2	2		UP	UP
4297_62	Spondin-1	Spondin-1	SPON1	Q9HCB6	ENSG00000152268	10418	HGNC:11252	UP		2	2		UP	UP
4831_4	sL-Selectin	L-Selectin	SELL	P14151	ENSG00000188404	6402	HGNC:10720	DOWN		2	2		DOWN	DOWN
4979_34	DERM	Dermatopontin	DPT	Q07507	ENSG00000143196	1805	HGNC:3011	UP		2	2		UP	UP
5069_9	DAF	Complement decay-accelerating factor	CD55	P08174	ENSG00000196352	1604	HGNC:2665	UP		2	2		UP	UP
5108_72	Notch-3	Neurogenic locus notch homolog protein 3	NOTCH3	Q9UM47	ENSG00000074181	4854	HGNC:7883	UP		2	2		UP	UP
5644_60	RNAS4	Ribonuclease 4	RNASE4	P34096	ENSG00000181784	6038	HGNC:10047	UP		2	2		UP	UP
5660_51	SOD3	Extracellular superoxide dismutase [Cu-Zn]	SOD3	P08294	ENSG00000109610	6649	HGNC:11181	UP		2	2		UP	UP
7638_30	Lectin, mannose-binding 2	Vesicular integral-membrane protein VIP36	LMAN2	Q12907	ENSG00000169223	10960	HGNC:16986	UP		2	2		UP	UP
8099_42	SPON2	Spondin-2	SPON2	Q9BUD6	ENSG00000159674	10417	HGNC:11253	UP		2	2		UP	UP
8841_65	CILP2	Cartilage intermediate layer protein 2	CILP2	Q8IUL8	ENSG00000160161	148113	HGNC:24213	DOWN		2	2		DOWN	DOWN
9216_100	PLXB2	Plexin-B2	PLXNB2	O15031	ENSG00000196576	23654	HGNC:9104	UP		2	2		UP	UP
15470_11	Hexosaminidase B	Beta-hexosaminidase subunit beta	HEXB	P07686	ENSG00000049860	3074	HGNC:4879	UP		2	0		DOWN	DOWN
4911_49	Glutathione S-transferase Pi	Glutathione S-transferase P	GSTP1	P09211	ENSG00000084207	2950	HGNC:4638	UP		2	0		DOWN	DOWN
9348_1	C1RL1	Complement C1r subcomponent-like protein	C1RL	Q9NZP8	ENSG00000139178	51279	HGNC:21265	DOWN		2	0		UP	UP
8476_11	CgA	Chromogranin-A	CHGA	P10645	ENSG00000100604	1113	HGNC:1929	UP		1	1		UP
15640_54	TAGL	Transgelin	TAGLN	Q01995	ENSG00000149591	6876	HGNC:11553	UP		1	1		UP
10440_26	ACAM	CXADR-like membrane protein	CLMP	Q9H6B4	ENSG00000166250	79827	HGNC:24039	UP		1	1		UP
5392_73	Fas, soluble	Tumor necrosis factor receptor superfamily member 6	FAS	P25445	ENSG00000026103	355	HGNC:11920	UP		1	1		UP
10924_258	NEUFC	Neuferricin	CYB5D2	Q8WUJ1	ENSG00000167740	124936	HGNC:28471	UP		1	1		UP
13098_93	VEGF-D	Vascular endothelial growth factor D	FIGF	O43915	ENSG00000165197	2277	HGNC:3708	UP		1	1		UP
13118_5	SMOC1	SPARC-related modular calcium-binding protein 1	SMOC1	Q9H4F8	ENSG00000198732	64093	HGNC:20318	UP		1	1		UP
13122_19	FLRT2	Leucine-rich repeat transmembrane protein FLRT2	FLRT2	O43155	ENSG00000185070	23768	HGNC:3761	UP		1	1		UP
13463_1	PXDN	Peroxidasin homolog	PXDN	Q92626	ENSG00000130508	7837	HGNC:14966	UP		1	1		UP
14054_17	IL-15 Ra	Interleukin-15 receptor subunit alpha	IL15RA	Q13261	ENSG00000134470	3601	HGNC:5978	UP		1	1		UP
14133_93	IL-1 sRII	Interleukin-1 receptor type 2	IL1R2	P27930	ENSG00000115590	7850	HGNC:5994	DOWN		1	1		DOWN
14227_21	MYL6B	Myosin light chain 6B	MYL6B	P14649	ENSG00000196465	140465	HGNC:29823	UP		1	1		UP
16300_4	TREM2	Triggering receptor expressed on myeloid cells 2	TREM2	Q9NZC2	ENSG00000095970	54209	HGNC:17761	UP		1	1		UP
19437_61	L-VEGF165	Isoform L-VEGF165	VEGFA	P15692	NA	NA	HGNC:12680	UP		1	1		UP
2789_26	MMP-7	Matrilysin	MMP7	P09237	ENSG00000137673	4316	HGNC:7174	UP		1	1		UP
3234_23	URB	Coiled-coil domain-containing protein 80	CCDC80	Q76M96	ENSG00000091986	151887	HGNC:30649	UP		1	1		UP
4834_61	Epithelial cell kinase	Ephrin type-A receptor 2	EPHA2	P29317	ENSG00000142627	1969	HGNC:3386	UP		1	1		UP
5087_5	IL-22BP	Interleukin-22 receptor subunit alpha-2	IL22RA2	Q969J5	ENSG00000164485	116379	HGNC:14901	DOWN		1	1		DOWN
5111_15	NRX3B	Neurexin-3-beta	NRXN3	Q9HDB5	ENSG00000021645	9369	HGNC:8010	UP		1	1		UP
7244_16	TM149	IGF-like family receptor 1	IGFLR1	Q9H665	ENSG00000126246	79713	HGNC:23620	UP		1	1		UP
7251_64	C1QT3	Complement C1q tumor necrosis factor-related protein 3	C1QTNF3	Q9BXJ4	ENSG00000082196	114899	HGNC:14326	UP		1	1		UP
7953_20	SLAF1	Signaling lymphocytic activation molecule	SLAMF1	Q13291	ENSG00000117090	6504	HGNC:10903	UP		1	1		UP
8005_1	MXRA7	Matrix-remodeling-associated protein 7	MXRA7	P84157	ENSG00000182534	439921	HGNC:7541	UP		1	1		UP
8006_12	DJB12	DnaJ homolog subfamily B member 12	DNAJB12	Q9NXW2	ENSG00000148719	54788	HGNC:14891	UP		1	1		UP
8773_172	EMIL3	EMILIN-3	EMILIN3	Q9NT22	ENSG00000183798	90187	HGNC:16123	DOWN		1	1		DOWN
9021_1	TIM-1	Hepatitis A virus cellular receptor 1	HAVCR1	Q96D42	ENSG00000113249	26762	HGNC:17866	UP		1	1		UP
9409_11	TRYB1	Tryptase beta-1	TPSAB1	Q15661	ENSG00000172236	7177	HGNC:12019	UP		1	1		UP
11207_3	Macrophage scavenger receptor	Macrophage scavenger receptor types I and II	MSR1	P21757	ENSG00000038945	4481	HGNC:7376	UP		1	0		DOWN
2968_61	TNFSF15	Tumor necrosis factor ligand superfamily member 15	TNFSF15	O95150	ENSG00000181634	9966	HGNC:11931	UP		1	0		DOWN
10569_28	MFAP2	Microfibrillar-associated protein 2	MFAP2	P55001	ENSG00000117122	4237	HGNC:7033	UP		1	1		UP
10974_20	ISK7	Serine protease inhibitor Kazal-type 7	SPINK7	P58062	ENSG00000145879	84651	HGNC:24643	UP		1	1		UP
11102_22	REG4	Regenerating islet-derived protein 4	REG4	Q9BYZ8	ENSG00000134193	83998	HGNC:22977	UP		1	1		UP
11277_23	ATF6A	Cyclic AMP-dependent transcription factor ATF-6 alpha	ATF6	P18850	ENSG00000118217	22926	HGNC:791	DOWN		1	1		DOWN
11352_42	TITIN	Titin	TTN	Q8WZ42	NA	7273	HGNC:12403	UP		1	1		UP
11388_75	HE4	WAP four-disulfide core domain protein 2	WFDC2	Q14508	ENSG00000101443	10406	HGNC:15939	UP		1	1		UP
11462_8	RBM9	RNA binding protein fox-1 homolog 2	RBFOX2	O43251	ENSG00000100320	23543	HGNC:9906	UP		1	1		UP
12661_44	GBRL1	Gamma-aminobutyric acid receptor-associated protein-like 1	GABARAPL1	Q9H0R8	ENSG00000139112	NA	HGNC:4068	UP		1	1		UP
12988_49	EWS	RNA-binding protein EWS	EWSR1	Q01844	ENSG00000182944	2130	HGNC:3508	UP		1	1		UP
13094_75	RSPO3	R-spondin-3	RSPO3	Q9BXY4	ENSG00000146374	84870	HGNC:20866	UP		1	1		UP
13133_73	LTBP4	Latent-transforming growth factor beta-binding protein 4	LTBP4	Q8N2S1	ENSG00000090006	8425	HGNC:6717	UP		1	1		UP
13434_172	PARVA	Alpha-parvin	PARVA	Q9NVD7	ENSG00000197702	55742	HGNC:14652	UP		1	1		UP
13565_2	p130	Retinoblastoma-like protein 2	RBL2	Q08999	ENSG00000103479	5934	HGNC:9894	UP		1	1		UP
13666_222	Carbonic Anhydrase X	Carbonic anhydrase-related protein 10	CA10	Q9NS85	ENSG00000154975	56934	HGNC:1369	DOWN		1	1		DOWN
13676_46	Inhibin bB chain	Inhibin beta B chain	INHBB	P09529	ENSG00000163083	3625	HGNC:6067	UP		1	1		UP
14037_18	RANB3	Ran-binding protein 3	RANBP3	Q9H6Z4	ENSG00000031823	8498	HGNC:9850	UP		1	1		UP
14337_1	TPPC3	Trafficking protein particle complex subunit 3	TRAPPC3	O43617	ENSG00000054116	NA	HGNC:19942	UP		1	1		UP
14684_17	CAN2	Calpain-2 catalytic subunit	CAPN2	P17655	ENSG00000162909	824	HGNC:1479	UP		1	1		UP
15308_108	VWC2	Brorin	VWC2	Q2TAL6	ENSG00000188730	375567	HGNC:30200	UP		1	1		UP
16751_15	BNP	Natriuretic peptides B	NPPB	P16860	ENSG00000120937	4879	HGNC:7940	UP		1	1		UP
2652_15	suPAR	Urokinase plasminogen activator surface receptor	PLAUR	Q03405	ENSG00000011422	5329	HGNC:9053	UP		1	1		UP
2654_19	TNF sR-I	Tumor necrosis factor receptor superfamily member 1A	TNFRSF1A	P19438	ENSG00000067182	7132	HGNC:11916	UP		1	1		UP
2913_1	MPIF-1	C-C motif chemokine 23	CCL23	P55773	ENSG00000167236	6368	HGNC:10622	UP		1	1		UP
2948_58	Growth hormone receptor	Growth hormone receptor	GHR	P10912	ENSG00000112964	2690	HGNC:4263	DOWN		1	1		DOWN
3045_72	PTN	Pleiotrophin	PTN	P21246	ENSG00000105894	5764	HGNC:9630	UP		1	1		UP
3073_51	IL-18 BPa	Interleukin-18-binding protein	IL18BP	O95998	ENSG00000137496	10068	HGNC:5987	UP		1	1		UP
3152_57	TNF sR-II	Tumor necrosis factor receptor superfamily member 1B	TNFRSF1B	P20333	ENSG00000028137	7133	HGNC:11917	UP		1	1		UP
3168_8	ADAMTS-5	A disintegrin and metalloproteinase with thrombospondin motifs 5	ADAMTS5	Q9UNA0	ENSG00000154736	11096	HGNC:221	UP		1	1		UP
3220_40	RET	Proto-oncogene tyrosine-protein kinase receptor Ret	RET	P07949	ENSG00000165731	5979	HGNC:9967	DOWN		1	1		DOWN
3352_80	Carbonic anhydrase 6	Carbonic anhydrase 6	CA6	P23280	ENSG00000131686	765	HGNC:1380	DOWN		1	1		DOWN
3362_61	CRDL1	Chordin-like protein 1	CHRDL1	Q9BU40	ENSG00000101938	91851	HGNC:29861	UP		1	1		UP
3364_76	Cathepsin V	Cathepsin L2	CTSV	O60911	ENSG00000136943	1515	HGNC:2538	DOWN		1	1		DOWN
3403_1	TPSB2	Tryptase beta-2	TPSB2	P20231	ENSG00000172236	64499	HGNC:14120	UP		1	1		UP
3438_10	FSTL3	Follistatin-related protein 3	FSTL3	O95633	ENSG00000070404	10272	HGNC:3973	UP		1	1		UP
3628_3	MP2K2	Dual specificity mitogen-activated protein kinase kinase 2	MAP2K2	P36507	ENSG00000126934	5605	HGNC:6842	UP		1	1		UP
3651_50	VEGF sR2	Vascular endothelial growth factor receptor 2	KDR	P35968	ENSG00000128052	3791	HGNC:6307	DOWN		1	1		DOWN
3803_10	CYTD	Cystatin-D	CST5	P28325	ENSG00000170367	1473	HGNC:2477	UP		1	1		UP
4141_79	IP-10	C-X-C motif chemokine 10	CXCL10	P02778	ENSG00000169245	3627	HGNC:10637	UP		1	1		UP
4324_33	CYTT	Cystatin-SA	CST2	P09228	ENSG00000170369	1470	HGNC:2474	UP		1	1		UP
4374_45	MIC-1	Growth/differentiation factor 15	GDF15	Q99988	ENSG00000130513	9518	HGNC:30142	UP		1	1		UP
4413_3	SLPI	Antileukoproteinase	SLPI	P03973	ENSG00000124107	6590	HGNC:11092	UP		1	1		UP
4496_60	MMP-12	Macrophage metalloelastase	MMP12	P39900	ENSG00000110347	4321	HGNC:7158	UP		1	1		UP
4541_49	CDON	Cell adhesion molecule-related/down-regulated by oncogenes	CDON	Q4KMG0	ENSG00000064309	50937	HGNC:17104	DOWN		1	1		DOWN
4588_1	PH	Pancreatic hormone	PPY	P01298	ENSG00000108849	5539	HGNC:9327	UP		1	1		UP
4721_54	TFF3	Trefoil factor 3	TFF3	Q07654	ENSG00000160180	7033	HGNC:11757	UP		1	1		UP
4930_21	Stanniocalcin-1	Stanniocalcin-1	STC1	P52823	ENSG00000159167	6781	HGNC:11373	UP		1	1		UP
4968_50	CAPG	Macrophage-capping protein	CAPG	P40121	ENSG00000042493	822	HGNC:1474	UP		1	1		UP
4982_54	Elafin	Elafin	PI3	P19957	ENSG00000124102	5266	HGNC:8947	UP		1	1		UP
5364_7	SET	Protein SET	SET	Q01105	ENSG00000119335	6418	HGNC:10760	DOWN		1	1		DOWN
5598_3	GREM2	Gremlin-2	GREM2	Q9H772	ENSG00000180875	64388	HGNC:17655	UP		1	1		UP
5621_64	THSD1	Thrombospondin type-1 domain-containing protein 1	THSD1	Q9NS62	ENSG00000136114	55901	HGNC:17754	DOWN		1	1		DOWN
5654_70	TMX3	Protein disulfide-isomerase TMX3	TMX3	Q96JJ7	ENSG00000166479	54495	HGNC:24718	UP		1	1		UP
5879_51	Dynactin subunit 2	Dynactin subunit 2	DCTN2	Q13561	ENSG00000175203	10540	HGNC:2712	UP		1	1		UP
6392_7	WISP-2	WNT1-inducible-signaling pathway protein 2	WISP2	O76076	ENSG00000064205	8839	HGNC:12770	UP		1	1		UP
6404_20	C1QRF	C1q-related factor	C1QL1	O75973	ENSG00000131094	10882	HGNC:24182	UP		1	1		UP
6462_12	TIMP-4	Metalloproteinase inhibitor 4	TIMP4	Q99727	ENSG00000157150	7079	HGNC:11823	UP		1	1		UP
6485_59	IGLL1	Immunoglobulin lambda-like polypeptide 1	IGLL1	P15814	ENSG00000128322	3543	HGNC:5870	DOWN		1	1		DOWN
6506_54	TMEDA	Transmembrane emp24 domain-containing protein 10	TMED10	P49755	ENSG00000170348	10972	HGNC:16998	UP		1	1		UP
6556_5	ENPP5	Ectonucleotide pyrophosphatase/phosphodiesterase family member 5	ENPP5	Q9UJA9	ENSG00000112796	59084	HGNC:13717	DOWN		1	1		DOWN
6570_1	CODA1	Collagen alpha-1(XIII) chain	COL13A1	Q5TAT6	ENSG00000197467	1305	HGNC:2190	DOWN		1	1		DOWN
6649_51	NET1	Netrin-1	NTN1	O95631	ENSG00000065320	9423	HGNC:8029	UP		1	1		UP
6938_21	PCDGC	Protocadherin gamma-A12	PCDHGA12	O60330	ENSG00000253159	26025	HGNC:8699	UP		1	1		UP
7179_69	NFASC	Neurofascin	NFASC	O94856	ENSG00000163531	23114	HGNC:29866	UP		1	1		UP
7211_2	RNase 1	Ribonuclease pancreatic	RNASE1	P07998	ENSG00000129538	6035	HGNC:10044	UP		1	1		UP
7551_33	LRC32	Leucine-rich repeat-containing protein 32	LRRC32	Q14392	ENSG00000137507	2615	HGNC:4161	UP		1	1		UP
7856_51	F151A	Protein FAM151A	FAM151A	Q8WW52	ENSG00000162391	338094	HGNC:25032	DOWN		1	1		DOWN
8235_48	SCG1	Secretogranin-1	CHGB	P05060	ENSG00000089199	1114	HGNC:1930	UP		1	1		UP
8304_50	OPG	Tumor necrosis factor receptor superfamily member 11B	TNFRSF11B	O00300	ENSG00000164761	4982	HGNC:11909	UP		1	1		UP
8587_21	ISK52	Serine protease inhibitor Kazal-type 14	SPINK14	Q6IE38	ENSG00000196800	408187	HGNC:33825	UP		1	1		UP
8942_2	RM21	39S ribosomal protein L21, mitochondrial	MRPL21	Q7Z2W9	ENSG00000197345	219927	HGNC:14479	DOWN		1	1		DOWN
8956_96	SREC-II	Scavenger receptor class F member 2	SCARF2	Q96GP6	ENSG00000244486	91179	HGNC:19869	UP		1	1		UP
9191_8	Trefoil factor 2	Trefoil factor 2	TFF2	Q03403	ENSG00000160181	7032	HGNC:11756	UP		1	1		UP
9266_1	sTREM-1	Triggering receptor expressed on myeloid cells 1	TREM1	Q9NP99	ENSG00000124731	54210	HGNC:17760	UP		1	1		UP
9316_67	WFDC1	WAP four-disulfide core domain protein 1	WFDC1	Q9HC57	ENSG00000103175	58189	HGNC:15466	UP		1	1		UP
9876_20	aldolase C	Fructose-bisphosphate aldolase C	ALDOC	P09972	ENSG00000109107	230	HGNC:418	DOWN		1	1		DOWN
9971_5	CSMD2	CUB and sushi domain-containing protein 2	CSMD2	Q7Z408	ENSG00000121904	114784	HGNC:19290	UP		1	1		UP
9986_14	Neuropeptide W	Neuropeptide W	NPW	Q8N729	ENSG00000183971	283869	HGNC:30509	UP		1	1		UP
11140_56	CO1A1	Collagen alpha-1(I) chain	COL1A1	P02452	ENSG00000108821	1277	HGNC:2197	DOWN		1	0		UP
13460_4	CHAD	Chondroadherin	CHAD	O15335	ENSG00000136457	1101	HGNC:1909	DOWN		1	0		UP
15622_13	OBCAM	Opioid-binding protein/cell adhesion molecule	OPCML	Q14982	ENSG00000183715	4978	HGNC:8143	UP		1	0		DOWN
16818_200	CDCP1	CUB domain-containing protein 1	CDCP1	Q9H5V8	ENSG00000163814	64866	HGNC:24357	UP		1	0		DOWN
2813_11	ART	Agouti-related protein	AGRP	O00253	ENSG00000159723	181	HGNC:330	DOWN		1	0		UP
3182_38	CD39	Ectonucleoside triphosphate diphosphohydrolase 1	ENTPD1	P49961	ENSG00000138185	953	HGNC:3363	UP		1	0		DOWN
5636_10	MFAP4	Microfibril-associated glycoprotein 4	MFAP4	P55083	ENSG00000166482	4239	HGNC:7035	UP		1	0		DOWN
6367_66	fibromodulin	fibromodulin	FMOD	Q06828	ENSG00000122176	2331	HGNC:3774	DOWN		1	0		UP
8464_31	RSPO4	R-spondin-4	RSPO4	Q2I0M5	ENSG00000101282	343637	HGNC:16175	UP		1	0		DOWN
9018_38	PCD10	Protocadherin-10	PCDH10	Q9P2E7	ENSG00000138650	57575	HGNC:13404	UP		1	0		DOWN

## Sheet: ST4.APenrichment
ST4. Overview of all significantly enriched processes and pathways as identified in the GO-, REACTOME and KEGG databases. Provided are the description of the terms with corresponding databases, in which BP (Biological Processes), CC (Cellular Component) and MF (Molecular Function) are subsets of the GO-database. Cluster indicates whether all APs were included ("ALL"), or only those that are upreg…
Database ID	Database	ID	Description	GeneRatio	BgRatio	pvalue	p.adjust	qvalue	geneID	Count	Cluster
GO:0030198	BP	GO:0030198	extracellular matrix organization	32/250	146/3917	2.28116e-10	3.49468e-07	3.46023e-07	COL1A1/COL11A2/LUM/SMOC1/FLRT2/PXDN/DDR2/COL2A1/FBLN5/COL3A1/COL18A1/CST3/TNFRSF1A/MMP7/SPINT1/SERPINF2/TNFRSF1B/ADAMTS5/ADAMTS13/CCDC80/NTN4/CTSV/KLK7/MMP12/DPT/MFAP4/TNXB/NPNT/FMOD/COL13A1/TNFRSF11B/TPSAB1	32	ALL
GO:0043062	BP	GO:0043062	extracellular structure organization	32/250	146/3917	2.28116e-10	3.49468e-07	3.46023e-07	COL1A1/COL11A2/LUM/SMOC1/FLRT2/PXDN/DDR2/COL2A1/FBLN5/COL3A1/COL18A1/CST3/TNFRSF1A/MMP7/SPINT1/SERPINF2/TNFRSF1B/ADAMTS5/ADAMTS13/CCDC80/NTN4/CTSV/KLK7/MMP12/DPT/MFAP4/TNXB/NPNT/FMOD/COL13A1/TNFRSF11B/TPSAB1	32	ALL
GO:0045229	BP	GO:0045229	external encapsulating structure organization	32/250	147/3917	2.75388e-10	3.49468e-07	3.46023e-07	COL1A1/COL11A2/LUM/SMOC1/FLRT2/PXDN/DDR2/COL2A1/FBLN5/COL3A1/COL18A1/CST3/TNFRSF1A/MMP7/SPINT1/SERPINF2/TNFRSF1B/ADAMTS5/ADAMTS13/CCDC80/NTN4/CTSV/KLK7/MMP12/DPT/MFAP4/TNXB/NPNT/FMOD/COL13A1/TNFRSF11B/TPSAB1	32	ALL
GO:0030199	BP	GO:0030199	collagen fibril organization	12/250	30/3917	1.08536e-07	0.000103299	0.000102281	COL1A1/COL11A2/LUM/PXDN/DDR2/COL2A1/COL3A1/SERPINF2/DPT/TNXB/FMOD/COL13A1	12	ALL
GO:0030312	CC	GO:0030312	external encapsulating structure	72/259	351/4076	3.21543e-21	5.73954e-19	5.517e-19	MFAP2/CHI3L1/COL1A1/FGFBP3/PCOLCE/COL11A2/SOST/LUM/SMOC1/FLRT2/LTBP4/CHAD/PXDN/VWC2/AMBP/CTHRC1/CD248/LEFTY2/COL2A1/NCAN/FBLN5/HTRA1/COL3A1/COL18A1/MMP7/CFP/SERPINF2/PTN/LGALS3/ADAMTS5/ADAMTS13/CCDC80/NTN4/THBS4/SERPINC1/TPSB2/BCAN/AHSG/F2/SPON1/GDF15/SLPI/MMP12/CDON/DPT/PI3/GPC5/NPPA/MFAP4/SOD3/CBLN4/TNXB/CLEC3B/NPNT/FMOD/CCN5/MFAP5/ASPN/TIMP4/COL13A1/IGFALS/NTN1/MATN4/LRRC32/ITIH1/MXRA7/CTSB/SP…	72	ALL
GO:0031012	CC	GO:0031012	extracellular matrix	72/259	351/4076	3.21543e-21	5.73954e-19	5.517e-19	MFAP2/CHI3L1/COL1A1/FGFBP3/PCOLCE/COL11A2/SOST/LUM/SMOC1/FLRT2/LTBP4/CHAD/PXDN/VWC2/AMBP/CTHRC1/CD248/LEFTY2/COL2A1/NCAN/FBLN5/HTRA1/COL3A1/COL18A1/MMP7/CFP/SERPINF2/PTN/LGALS3/ADAMTS5/ADAMTS13/CCDC80/NTN4/THBS4/SERPINC1/TPSB2/BCAN/AHSG/F2/SPON1/GDF15/SLPI/MMP12/CDON/DPT/PI3/GPC5/NPPA/MFAP4/SOD3/CBLN4/TNXB/CLEC3B/NPNT/FMOD/CCN5/MFAP5/ASPN/TIMP4/COL13A1/IGFALS/NTN1/MATN4/LRRC32/ITIH1/MXRA7/CTSB/SP…	72	ALL
GO:0062023	CC	GO:0062023	collagen-containing extracellular matrix	56/259	276/4076	3.91672e-16	4.66089e-14	4.48017e-14	MFAP2/COL1A1/FGFBP3/PCOLCE/COL11A2/SOST/LUM/SMOC1/LTBP4/PXDN/VWC2/AMBP/CTHRC1/LEFTY2/COL2A1/FBLN5/HTRA1/COL3A1/COL18A1/CFP/SERPINF2/PTN/LGALS3/ADAMTS5/CCDC80/NTN4/THBS4/SERPINC1/TPSB2/AHSG/F2/SPON1/GDF15/SLPI/CDON/DPT/GPC5/NPPA/MFAP4/SOD3/CBLN4/TNXB/CLEC3B/NPNT/FMOD/MFAP5/ASPN/COL13A1/NTN1/MATN4/ITIH1/MXRA7/CTSB/EFEMP1/EMILIN3/TPSAB1	56	ALL
GO:0005583	CC	GO:0005583	fibrillar collagen trimer	5/259	4076-05-01	9.98913e-07	7.13224e-05	6.8557e-05	COL1A1/COL11A2/LUM/COL2A1/COL3A1	5	ALL
GO:0098643	CC	GO:0098643	banded collagen fibril	5/259	4076-05-01	9.98913e-07	7.13224e-05	6.8557e-05	COL1A1/COL11A2/LUM/COL2A1/COL3A1	5	ALL
GO:0098644	CC	GO:0098644	complex of collagen trimers	5/259	4076-06-01	5.68186e-06	0.00033807	0.000324962	COL1A1/COL11A2/LUM/COL2A1/COL3A1	5	ALL
GO:0005788	CC	GO:0005788	endoplasmic reticulum lumen	27/259	185/4076	2.98974e-05	0.00152476	0.00146564	MXRA8/B2M/COL1A1/TXNDC5/COL11A2/APOL1/COL2A1/ADAMTSL1/DBI/COL3A1/COL18A1/IGFBP3/CST3/PLAUR/CFP/ADAMTS5/ADAMTS13/SERPINC1/CHRDL1/FSTL3/AHSG/F2/SPON1/COL13A1/SUMF1/CHGB/PENK	27	ALL
GO:0005581	CC	GO:0005581	collagen trimer	11/259	42/4076	4.03182e-05	0.0017992	0.00172944	COL1A1/MSR1/COL11A2/LUM/CTHRC1/COL2A1/COL3A1/COL18A1/C1QL1/COL13A1/C1QTNF3	11	ALL
GO:0001527	CC	GO:0001527	microfibril	4/259	4076-05-01	7.57607e-05	0.00300517	0.00288865	MFAP2/LTBP4/MFAP4/MFAP5	4	ALL
GO:0005604	CC	GO:0005604	basement membrane	10/259	48/4076	0.00068427	0.0244284	0.0234813	SMOC1/VWC2/COL2A1/COL18A1/PTN/CCDC80/NTN4/THBS4/NPNT/NTN1	10	ALL
GO:0042567	CC	GO:0042567	insulin-like growth factor ternary complex	3/259	4076-04-01	0.000967295	0.0313931	0.0301759	IGFBP3/IGF1/IGFALS	3	ALL
GO:0005201	MF	GO:0005201	extracellular matrix structural constituent	24/251	89/3972	4.4817e-10	2.13329e-07	1.98138e-07	MFAP2/CHI3L1/COL1A1/PCOLCE/COL11A2/LUM/LTBP4/PXDN/CTHRC1/COL2A1/FBLN5/COL3A1/COL18A1/SPON1/DPT/MFAP4/TNXB/NPNT/FMOD/MFAP5/ASPN/COL13A1/EFEMP1/EMILIN3	24	ALL
GO:0005198	MF	GO:0005198	structural molecule activity	33/251	182/3972	1.58813e-08	3.77974e-06	3.51059e-06	MFAP2/CHI3L1/COL1A1/PCOLCE/COL11A2/TTN/LUM/LTBP4/PXDN/MYL6B/SEC13/CTHRC1/COL2A1/FBLN5/CRYBB1/MYL3/COL3A1/HSPB6/COL18A1/SPON1/DPT/PI3/MFAP4/TNXB/NPNT/FMOD/MFAP5/ASPN/COL13A1/EFEMP1/EMILIN3/MRPL21/ACTN2	33	ALL
GO:0005539	MF	GO:0005539	glycosaminoglycan binding	30/251	171/3972	1.64665e-07	2.61268e-05	2.42664e-05	REG4/FGFBP3/PCOLCE/RSPO3/SOST/SMOC1/LTBP4/REG3A/NCAN/TREM2/RSPO1/REG1B/MMP7/CCL23/PTN/ADAMTS5/CCDC80/THBS4/SERPINC1/BCAN/CXCL10/F2/SELL/GREM2/SOD3/TNXB/CLEC3B/CCN5/COL13A1/RSPO4	30	ALL
GO:0008201	MF	GO:0008201	heparin binding	24/251	126/3972	6.6064e-07	7.86161e-05	7.30181e-05	REG4/FGFBP3/PCOLCE/RSPO3/SOST/SMOC1/RSPO1/MMP7/CCL23/PTN/ADAMTS5/CCDC80/THBS4/SERPINC1/CXCL10/F2/SELL/GREM2/SOD3/TNXB/CLEC3B/CCN5/COL13A1/RSPO4	24	ALL
GO:0019838	MF	GO:0019838	growth factor binding	20/251	103/3972	4.3462e-06	0.000413758	0.000384295	COL1A1/FGFBP3/LTBP4/PXDN/IL1R2/KL/COL2A1/HTRA1/IGF2R/COL3A1/IGFBP3/EGFR/GHR/PTN/KDR/EPHA2/CCN5/IGFALS/LRRC32/IGFBP2	20	ALL
GO:1901681	MF	GO:1901681	sulfur compound binding	26/251	163/3972	7.45612e-06	0.000591519	0.000549398	REG4/FGFBP3/PCOLCE/RSPO3/SOST/SMOC1/RSPO1/DBI/MMP7/CCL23/PTN/ADAMTS5/CCDC80/THBS4/SERPINC1/CXCL10/F2/SELL/GSTP1/GREM2/SOD3/TNXB/CLEC3B/CCN5/COL13A1/RSPO4	26	ALL
GO:0097493	MF	GO:0097493	structural molecule activity conferring elasticity	3/251	3972-03-01	0.000249525	0.016685	0.0154969	TTN/FBLN5/EMILIN3	3	ALL
GO:0030020	MF	GO:0030020	extracellular matrix structural constituent conferring tensile strength	6/251	16/3972	0.000280419	0.016685	0.0154969	COL1A1/COL11A2/COL2A1/COL3A1/COL18A1/COL13A1	6	ALL
GO:0004866	MF	GO:0004866	endopeptidase inhibitor activity	19/251	127/3972	0.000316834	0.016757	0.0155638	SPINK7/WFDC2/AMBP/C5/CST3/SPINT1/SERPINF2/TFPI/SERPINC1/AHSG/CST5/CST2/SLPI/PI3/TIMP4/ITIH3/ITIH1/SPINK14/WFDC1	19	ALL
GO:0030414	MF	GO:0030414	peptidase inhibitor activity	19/251	130/3972	0.000429983	0.0204672	0.0190098	SPINK7/WFDC2/AMBP/C5/CST3/SPINT1/SERPINF2/TFPI/SERPINC1/AHSG/CST5/CST2/SLPI/PI3/TIMP4/ITIH3/ITIH1/SPINK14/WFDC1	19	ALL
GO:0061135	MF	GO:0061135	endopeptidase regulator activity	19/251	132/3972	0.000523626	0.0226587	0.0210453	SPINK7/WFDC2/AMBP/C5/CST3/SPINT1/SERPINF2/TFPI/SERPINC1/AHSG/CST5/CST2/SLPI/PI3/TIMP4/ITIH3/ITIH1/SPINK14/WFDC1	19	ALL
GO:0061134	MF	GO:0061134	peptidase regulator activity	20/251	147/3972	0.000787067	0.0284745	0.0264469	SPINK7/PCOLCE/WFDC2/AMBP/C5/CST3/SPINT1/SERPINF2/TFPI/SERPINC1/AHSG/CST5/CST2/SLPI/PI3/TIMP4/ITIH3/ITIH1/SPINK14/WFDC1	20	ALL
GO:0004867	MF	GO:0004867	serine-type endopeptidase inhibitor activity	13/251	76/3972	0.000791524	0.0284745	0.0264469	SPINK7/WFDC2/AMBP/SPINT1/SERPINF2/TFPI/SERPINC1/SLPI/PI3/ITIH3/ITIH1/SPINK14/WFDC1	13	ALL
GO:0019955	MF	GO:0019955	cytokine binding	14/251	86/3972	0.000837486	0.0284745	0.0264469	SOST/LTBP4/PXDN/IL5RA/IL1R2/KIT/TNFRSF1A/NBL1/GHR/IL18BP/TNFRSF1B/IL22RA2/GREM2/LRRC32	14	ALL
R-HSA-1474244	REACTOME	R-HSA-1474244	Extracellular matrix organization	34/186	176/2984	7.40308e-10	4.26417e-07	4.18469e-07	MFAP2/COL1A1/PCOLCE/COL11A2/LUM/LTBP4/PXDN/CAPN2/DDR2/COL2A1/NCAN/FBLN5/HTRA1/COL3A1/COL18A1/MMP7/ADAMTS5/NTN4/CTSV/KLK7/BCAN/KDR/MMP12/MFAP4/TNXB/FMOD/MFAP5/ASPN/COL13A1/MATN4/CTSB/EFEMP1/EMILIN3/TPSAB1	34	ALL
R-HSA-2022090	REACTOME	R-HSA-2022090	Assembly of collagen fibrils and other multimeric structures	10/186	27/2984	2.31896e-06	0.000667859	0.00065541	COL1A1/PCOLCE/COL11A2/PXDN/COL2A1/COL3A1/COL18A1/MMP7/CTSV/CTSB	10	ALL
R-HSA-1474228	REACTOME	R-HSA-1474228	Degradation of the extracellular matrix	16/186	79/2984	1.81083e-05	0.0034768	0.00341199	COL1A1/COL11A2/CAPN2/COL2A1/HTRA1/COL3A1/COL18A1/MMP7/ADAMTS5/CTSV/KLK7/BCAN/MMP12/COL13A1/CTSB/TPSAB1	16	ALL
R-HSA-3781865	REACTOME	R-HSA-3781865	Diseases of glycosylation	14/186	68/2984	5.10766e-05	0.00475495	0.00466631	LUM/HEXB/NCAN/ADAMTSL1/CFP/ADAMTS5/ADAMTS13/BCAN/SPON1/GPC5/NOTCH3/THSD1/FMOD/SPON2	14	ALL
R-HSA-1474290	REACTOME	R-HSA-1474290	Collagen formation	11/186	44/2984	5.13392e-05	0.00475495	0.00466631	COL1A1/PCOLCE/COL11A2/PXDN/COL2A1/COL3A1/COL18A1/MMP7/CTSV/COL13A1/CTSB	11	ALL
R-HSA-5083635	REACTOME	R-HSA-5083635	Defective B3GALTL causes Peters-plus syndrome (PpS)	7/186	18/2984	5.77858e-05	0.00475495	0.00466631	ADAMTSL1/CFP/ADAMTS5/ADAMTS13/SPON1/THSD1/SPON2	7	ALL
R-HSA-5173214	REACTOME	R-HSA-5173214	O-glycosylation of TSR domain-containing proteins	7/186	18/2984	5.77858e-05	0.00475495	0.00466631	ADAMTSL1/CFP/ADAMTS5/ADAMTS13/SPON1/THSD1/SPON2	7	ALL
R-HSA-3000178	REACTOME	R-HSA-3000178	ECM proteoglycans	10/186	42/2984	0.000177264	0.0115051	0.0112907	COL1A1/LUM/COL2A1/NCAN/COL3A1/BCAN/TNXB/FMOD/ASPN/MATN4	10	ALL
R-HSA-2129379	REACTOME	R-HSA-2129379	Molecules associated with elastic fibres	7/186	21/2984	0.000179768	0.0115051	0.0112907	MFAP2/LTBP4/FBLN5/MFAP4/MFAP5/EFEMP1/EMILIN3	7	ALL
R-HSA-1442490	REACTOME	R-HSA-1442490	Collagen degradation	9/186	36/2984	0.000253229	0.014586	0.0143141	COL1A1/COL11A2/COL2A1/COL3A1/COL18A1/MMP7/MMP12/COL13A1/CTSB	9	ALL
R-HSA-3906995	REACTOME	R-HSA-3906995	Diseases associated with O-glycosylation of proteins	8/186	30/2984	0.000349512	0.0180273	0.0176913	ADAMTSL1/CFP/ADAMTS5/ADAMTS13/SPON1/NOTCH3/THSD1/SPON2	8	ALL
R-HSA-8948216	REACTOME	R-HSA-8948216	Collagen chain trimerization	6/186	17/2984	0.000375569	0.0180273	0.0176913	COL1A1/COL11A2/COL2A1/COL3A1/COL18A1/COL13A1	6	ALL
R-HSA-1566948	REACTOME	R-HSA-1566948	Elastic fibre formation	7/186	25/2984	0.000600036	0.0265862	0.0260906	MFAP2/LTBP4/FBLN5/MFAP4/MFAP5/EFEMP1/EMILIN3	7	ALL
R-HSA-381426	REACTOME	R-HSA-381426	Regulation of Insulin-like Growth Factor (IGF) transport and uptake by Insulin-like Growth Factor Binding Proteins (IGFBPs)	14/186	90/2984	0.00110463	0.0454478	0.0446007	MXRA8/APOL1/IGFBP3/CST3/IGF1/SERPINC1/CHRDL1/FSTL3/AHSG/F2/IGFALS/CHGB/IGFBP2/PENK	14	ALL
GO:00301981	BP	GO:0030198	extracellular matrix organization	19/181	146/3917	3.09583e-05	0.0360877	0.0357955	LUM/SMOC1/FLRT2/PXDN/DDR2/FBLN5/COL18A1/CST3/TNFRSF1A/MMP7/TNFRSF1B/ADAMTS5/CCDC80/MMP12/DPT/MFAP4/NPNT/TNFRSF11B/TPSAB1	19	UP
GO:00430621	BP	GO:0043062	extracellular structure organization	19/181	146/3917	3.09583e-05	0.0360877	0.0357955	LUM/SMOC1/FLRT2/PXDN/DDR2/FBLN5/COL18A1/CST3/TNFRSF1A/MMP7/TNFRSF1B/ADAMTS5/CCDC80/MMP12/DPT/MFAP4/NPNT/TNFRSF11B/TPSAB1	19	UP
GO:00452291	BP	GO:0045229	external encapsulating structure organization	19/181	147/3917	3.41309e-05	0.0360877	0.0357955	LUM/SMOC1/FLRT2/PXDN/DDR2/FBLN5/COL18A1/CST3/TNFRSF1A/MMP7/TNFRSF1B/ADAMTS5/CCDC80/MMP12/DPT/MFAP4/NPNT/TNFRSF11B/TPSAB1	19	UP
GO:00303121	CC	GO:0030312	external encapsulating structure	46/185	351/4076	9.17452e-12	1.45875e-09	1.40998e-09	MFAP2/CHI3L1/FGFBP3/PCOLCE/SOST/LUM/SMOC1/FLRT2/LTBP4/PXDN/VWC2/AMBP/CTHRC1/CD248/LEFTY2/FBLN5/HTRA1/COL18A1/MMP7/PTN/LGALS3/ADAMTS5/CCDC80/THBS4/TPSB2/SPON1/GDF15/SLPI/MMP12/DPT/PI3/NPPA/MFAP4/SOD3/NPNT/CCN5/ASPN/TIMP4/NTN1/LRRC32/MXRA7/CTSB/SPON2/TNFRSF11B/EFEMP1/TPSAB1	46	UP
GO:00310121	CC	GO:0031012	extracellular matrix	46/185	351/4076	9.17452e-12	1.45875e-09	1.40998e-09	MFAP2/CHI3L1/FGFBP3/PCOLCE/SOST/LUM/SMOC1/FLRT2/LTBP4/PXDN/VWC2/AMBP/CTHRC1/CD248/LEFTY2/FBLN5/HTRA1/COL18A1/MMP7/PTN/LGALS3/ADAMTS5/CCDC80/THBS4/TPSB2/SPON1/GDF15/SLPI/MMP12/DPT/PI3/NPPA/MFAP4/SOD3/NPNT/CCN5/ASPN/TIMP4/NTN1/LRRC32/MXRA7/CTSB/SPON2/TNFRSF11B/EFEMP1/TPSAB1	46	UP
GO:00620231	CC	GO:0062023	collagen-containing extracellular matrix	35/185	276/4076	1.13983e-08	1.20822e-06	1.16782e-06	MFAP2/FGFBP3/PCOLCE/SOST/LUM/SMOC1/LTBP4/PXDN/VWC2/AMBP/CTHRC1/LEFTY2/FBLN5/HTRA1/COL18A1/PTN/LGALS3/ADAMTS5/CCDC80/THBS4/TPSB2/SPON1/GDF15/SLPI/DPT/NPPA/MFAP4/SOD3/NPNT/ASPN/NTN1/MXRA7/CTSB/EFEMP1/TPSAB1	35	UP
GO:00051981	MF	GO:0005198	structural molecule activity	23/181	182/3972	5.59085e-06	0.00108377	0.00100004	MFAP2/CHI3L1/PCOLCE/TTN/LUM/LTBP4/PXDN/MYL6B/SEC13/CTHRC1/FBLN5/CRYBB1/MYL3/HSPB6/COL18A1/SPON1/DPT/PI3/MFAP4/NPNT/ASPN/EFEMP1/ACTN2	23	UP
GO:00055391	MF	GO:0005539	glycosaminoglycan binding	22/181	171/3972	6.77239e-06	0.00108377	0.00100004	REG4/FGFBP3/PCOLCE/RSPO3/SOST/SMOC1/LTBP4/REG3A/TREM2/RSPO1/REG1B/MMP7/CCL23/PTN/ADAMTS5/CCDC80/THBS4/CXCL10/GREM2/SOD3/CCN5/RSPO4	22	UP
GO:00052011	MF	GO:0005201	extracellular matrix structural constituent	15/181	89/3972	8.35814e-06	0.00108377	0.00100004	MFAP2/CHI3L1/PCOLCE/LUM/LTBP4/PXDN/CTHRC1/FBLN5/COL18A1/SPON1/DPT/MFAP4/NPNT/ASPN/EFEMP1	15	UP
GO:00082011	MF	GO:0008201	heparin binding	18/181	126/3972	1.14945e-05	0.00111784	0.00103148	REG4/FGFBP3/PCOLCE/RSPO3/SOST/SMOC1/RSPO1/MMP7/CCL23/PTN/ADAMTS5/CCDC80/THBS4/CXCL10/GREM2/SOD3/CCN5/RSPO4	18	UP
GO:19016811	MF	GO:1901681	sulfur compound binding	20/181	163/3972	3.71741e-05	0.00289214	0.00266871	REG4/FGFBP3/PCOLCE/RSPO3/SOST/SMOC1/RSPO1/DBI/MMP7/CCL23/PTN/ADAMTS5/CCDC80/THBS4/CXCL10/GSTP1/GREM2/SOD3/CCN5/RSPO4	20	UP
GO:00301991	BP	GO:0030199	collagen fibril organization	1969-08-01	30/3917	2.63708e-08	5.64071e-05	5.48512e-05	COL1A1/COL11A2/COL2A1/COL3A1/SERPINF2/TNXB/FMOD/COL13A1	8	DOWN
GO:00301982	BP	GO:0030198	extracellular matrix organization	13/69	146/3917	1.00472e-06	0.000581375	0.000565339	COL1A1/COL11A2/COL2A1/COL3A1/SPINT1/SERPINF2/ADAMTS13/NTN4/CTSV/KLK7/TNXB/FMOD/COL13A1	13	DOWN
GO:00430622	BP	GO:0043062	extracellular structure organization	13/69	146/3917	1.00472e-06	0.000581375	0.000565339	COL1A1/COL11A2/COL2A1/COL3A1/SPINT1/SERPINF2/ADAMTS13/NTN4/CTSV/KLK7/TNXB/FMOD/COL13A1	13	DOWN
GO:00452292	BP	GO:0045229	external encapsulating structure organization	13/69	147/3917	1.08719e-06	0.000581375	0.000565339	COL1A1/COL11A2/COL2A1/COL3A1/SPINT1/SERPINF2/ADAMTS13/NTN4/CTSV/KLK7/TNXB/FMOD/COL13A1	13	DOWN
GO:00303122	CC	GO:0030312	external encapsulating structure	26/74	351/4076	1.18394e-10	1.11882e-08	1.07801e-08	COL1A1/COL11A2/CHAD/COL2A1/NCAN/COL3A1/CFP/SERPINF2/ADAMTS13/NTN4/SERPINC1/BCAN/AHSG/F2/CDON/GPC5/CBLN4/TNXB/CLEC3B/FMOD/MFAP5/COL13A1/IGFALS/MATN4/ITIH1/EMILIN3	26	DOWN
GO:00310122	CC	GO:0031012	extracellular matrix	26/74	351/4076	1.18394e-10	1.11882e-08	1.07801e-08	COL1A1/COL11A2/CHAD/COL2A1/NCAN/COL3A1/CFP/SERPINF2/ADAMTS13/NTN4/SERPINC1/BCAN/AHSG/F2/CDON/GPC5/CBLN4/TNXB/CLEC3B/FMOD/MFAP5/COL13A1/IGFALS/MATN4/ITIH1/EMILIN3	26	DOWN
GO:00620232	CC	GO:0062023	collagen-containing extracellular matrix	21/74	276/4076	7.57967e-09	4.77519e-07	4.60099e-07	COL1A1/COL11A2/COL2A1/COL3A1/CFP/SERPINF2/NTN4/SERPINC1/AHSG/F2/CDON/GPC5/CBLN4/TNXB/CLEC3B/FMOD/MFAP5/COL13A1/MATN4/ITIH1/EMILIN3	21	DOWN
GO:00055831	CC	GO:0005583	fibrillar collagen trimer	1974-04-01	4076-05-01	4.94088e-07	1.86765e-05	1.79952e-05	COL1A1/COL11A2/COL2A1/COL3A1	4	DOWN
GO:00986431	CC	GO:0098643	banded collagen fibril	1974-04-01	4076-05-01	4.94088e-07	1.86765e-05	1.79952e-05	COL1A1/COL11A2/COL2A1/COL3A1	4	DOWN
GO:00986441	CC	GO:0098644	complex of collagen trimers	1974-04-01	4076-06-01	1.46189e-06	4.60494e-05	4.43695e-05	COL1A1/COL11A2/COL2A1/COL3A1	4	DOWN
GO:00425671	CC	GO:0042567	insulin-like growth factor ternary complex	1974-03-01	4076-04-01	2.26908e-05	0.00061265	0.000590301	IGFBP3/IGF1/IGFALS	3	DOWN
GO:0072562	CC	GO:0072562	blood microparticle	1974-08-01	73/4076	4.1961e-05	0.000991329	0.000955165	APOL1/GC/SERPINF2/SERPINC1/AHSG/F2/ITIH1/C1RL	8	DOWN
GO:0016942	CC	GO:0016942	insulin-like growth factor binding protein complex	1974-03-01	4076-05-01	5.59857e-05	0.00105813	0.00101953	IGFBP3/IGF1/IGFALS	3	DOWN
GO:0036454	CC	GO:0036454	growth factor complex	1974-03-01	4076-05-01	5.59857e-05	0.00105813	0.00101953	IGFBP3/IGF1/IGFALS	3	DOWN
GO:00057881	CC	GO:0005788	endoplasmic reticulum lumen	1974-12-01	185/4076	9.89829e-05	0.00170071	0.00163867	COL1A1/COL11A2/APOL1/COL2A1/COL3A1/IGFBP3/CFP/ADAMTS13/SERPINC1/AHSG/F2/COL13A1	12	DOWN
GO:0005796	CC	GO:0005796	Golgi lumen	1974-06-01	61/4076	0.000734932	0.0115752	0.0111529	NCAN/AGRP/BCAN/F2/GPC5/FMOD	6	DOWN
GO:00055811	CC	GO:0005581	collagen trimer	1974-05-01	42/4076	0.000867403	0.0126107	0.0121507	COL1A1/COL11A2/COL2A1/COL3A1/COL13A1	5	DOWN
GO:0043202	CC	GO:0043202	lysosomal lumen	1974-06-01	70/4076	0.00152559	0.0205955	0.0198442	NCAN/GC/CTSV/BCAN/GPC5/FMOD	6	DOWN
GO:00300201	MF	GO:0030020	extracellular matrix structural constituent conferring tensile strength	1970-05-01	16/3972	5.53078e-06	0.00116398	0.00112398	COL1A1/COL11A2/COL2A1/COL3A1/COL13A1	5	DOWN
GO:00198381	MF	GO:0019838	growth factor binding	1970-10-01	103/3972	9.61965e-06	0.00116398	0.00112398	COL1A1/IL1R2/KL/COL2A1/COL3A1/IGFBP3/EGFR/GHR/KDR/IGFALS	10	DOWN
GO:00052012	MF	GO:0005201	extracellular matrix structural constituent	1970-09-01	89/3972	2.0082e-05	0.00161995	0.00156428	COL1A1/COL11A2/COL2A1/COL3A1/TNXB/FMOD/MFAP5/COL13A1/EMILIN3	9	DOWN
GO:0048407	MF	GO:0048407	platelet-derived growth factor binding	1970-03-01	3972-08-01	0.000275622	0.0166751	0.0161021	COL1A1/COL2A1/COL3A1	3	DOWN
R-HSA-14742441	REACTOME	R-HSA-1474244	Extracellular matrix organization	16/58	176/2984	9.87441e-08	2.81421e-05	2.45301e-05	COL1A1/COL11A2/COL2A1/NCAN/COL3A1/NTN4/CTSV/KLK7/BCAN/KDR/TNXB/FMOD/MFAP5/COL13A1/MATN4/EMILIN3	16	DOWN
R-HSA-30001781	REACTOME	R-HSA-3000178	ECM proteoglycans	1958-08-01	42/2984	8.77412e-07	0.000125031	0.000108984	COL1A1/COL2A1/NCAN/COL3A1/BCAN/TNXB/FMOD/MATN4	8	DOWN
R-HSA-89482161	REACTOME	R-HSA-8948216	Collagen chain trimerization	1958-05-01	17/2984	1.20637e-05	0.00114605	0.000998956	COL1A1/COL11A2/COL2A1/COL3A1/COL13A1	5	DOWN
R-HSA-8874081	REACTOME	R-HSA-8874081	MET activates PTK2 signaling	1958-04-01	2984-12-01	5.66843e-05	0.00403876	0.00352039	COL1A1/COL11A2/COL2A1/COL3A1	4	DOWN
R-HSA-14742281	REACTOME	R-HSA-1474228	Degradation of the extracellular matrix	1958-08-01	79/2984	0.000110833	0.00588472	0.00512944	COL1A1/COL11A2/COL2A1/COL3A1/CTSV/KLK7/BCAN/COL13A1	8	DOWN
R-HSA-20220901	REACTOME	R-HSA-2022090	Assembly of collagen fibrils and other multimeric structures	1958-05-01	27/2984	0.000135601	0.00588472	0.00512944	COL1A1/COL11A2/COL2A1/COL3A1/CTSV	5	DOWN
R-HSA-3000171	REACTOME	R-HSA-3000171	Non-integrin membrane-ECM interactions	1958-05-01	28/2984	0.000162641	0.00588472	0.00512944	COL1A1/COL11A2/COL2A1/COL3A1/NTN4	5	DOWN
R-HSA-14742901	REACTOME	R-HSA-1474290	Collagen formation	1958-06-01	44/2984	0.000165185	0.00588472	0.00512944	COL1A1/COL11A2/COL2A1/COL3A1/CTSV/COL13A1	6	DOWN
R-HSA-8875878	REACTOME	R-HSA-8875878	MET promotes cell motility	1958-04-01	17/2984	0.000253417	0.00795745	0.00693613	COL1A1/COL11A2/COL2A1/COL3A1	4	DOWN
R-HSA-37818651	REACTOME	R-HSA-3781865	Diseases of glycosylation	1958-07-01	68/2984	0.000279209	0.00795745	0.00693613	NCAN/CFP/ADAMTS13/BCAN/GPC5/THSD1/FMOD	7	DOWN
R-HSA-1650814	REACTOME	R-HSA-1650814	Collagen biosynthesis and modifying enzymes	1958-05-01	32/2984	0.000314	0.00813545	0.00709129	COL1A1/COL11A2/COL2A1/COL3A1/COL13A1	5	DOWN
R-HSA-14424901	REACTOME	R-HSA-1442490	Collagen degradation	1958-05-01	36/2984	0.0005539	0.0131551	0.0114667	COL1A1/COL11A2/COL2A1/COL3A1/COL13A1	5	DOWN
R-HSA-6806834	REACTOME	R-HSA-6806834	Signaling by MET	1958-05-01	40/2984	0.000911021	0.0199724	0.017409	COL1A1/COL11A2/COL2A1/COL3A1/SPINT1	5	DOWN
R-HSA-3814261	REACTOME	R-HSA-381426	Regulation of Insulin-like Growth Factor (IGF) transport and uptake by Insulin-like Growth Factor Binding Proteins (IGFBPs)	1958-07-01	90/2984	0.00154263	0.0314036	0.0273731	APOL1/IGFBP3/IGF1/SERPINC1/AHSG/F2/IGFALS	7	DOWN
R-HSA-216083	REACTOME	R-HSA-216083	Integrin cell surface interactions	1958-05-01	47/2984	0.00191428	0.0363712	0.0317031	COL1A1/COL2A1/COL3A1/KDR/COL13A1	5	DOWN
R-HSA-3560782	REACTOME	R-HSA-3560782	Diseases associated with glycosaminoglycan metabolism	1958-04-01	29/2984	0.00212494	0.0378505	0.0329925	NCAN/BCAN/GPC5/FMOD	4	DOWN
R-HSA-3560783	REACTOME	R-HSA-3560783	Defective B4GALT7 causes EDS, progeroid type	1958-03-01	16/2984	0.00326117	0.0489175	0.0426391	NCAN/BCAN/GPC5	3	DOWN
R-HSA-3560801	REACTOME	R-HSA-3560801	Defective B3GAT3 causes JDSSDHD	1958-03-01	16/2984	0.00326117	0.0489175	0.0426391	NCAN/BCAN/GPC5	3	DOWN
R-HSA-4420332	REACTOME	R-HSA-4420332	Defective B3GALT6 causes EDSP2 and SEMDJL1	1958-03-01	16/2984	0.00326117	0.0489175	0.0426391	NCAN/BCAN/GPC5	3	DOWN
R-HSA-1638091	REACTOME	R-HSA-1638091	Heparan sulfate/heparin (HS-GAG) metabolism	1958-04-01	33/2984	0.00345528	0.0492377	0.0429182	NCAN/HS6ST3/BCAN/GPC5	4	DOWN

## Sheet: ST5. ClusterFunctionalEnrich
ST5. Overview of significantly enriched terms per cluster based on similar expression trajectories, including their significance levels and involved genes. IDs for these enriched terms across databases are provided. Databases: CC = GO-Cellular Component, MF = GO-Molecular Function, BP = GO-Biological Process, KEGG = Kyoto Encyclopedia of Genes and Genomes.
Database	ID	Description	GeneRatio	BgRatio	pvalue	p.adjust	qvalue	Count	Cluster	geneID
CC	GO:0005694	chromosome	145/1610	299/4594	5.22e-07	0.00039813	0.00036574	145	1	SNAI2/VDR/TP63/BRD4/BIRC2/STAT3/JUN/MYC/SMAD3/SMAD2/DHX9/PARP1/MUC1/SUDS3/IRAG2/NFE2L1/SMARCC1/TBX5/SAMHD1/MRE11/NHEJ1/RECQL/FOXO3/HMG20B/MGA/PRC1/BRPF1/JAK2/PPARGC1A/DLX4/SMAD4/RUVBL1/KAT2B/MAX/NR5A2/BPTF/THRA/FKBP6/XRCC1/PURA/FEN1/EXOSC3/ARRB1/RAD1/DOT1L/H1-10/UBQLN4/NDC80/KIF22/FEV/ZHX1/NUP98/HMGB3/ZBTB33/IRF2/TEAD3/DYNLT3/DDX6/RBL1/BCL6/FH/SATB1/SSB/NAP1L2/ARPC3/PPP2R5A/NAP1L1/PNKP/FBL/H3C1/F…
CC	GO:0005856	cytoskeleton	209/1610	488/4594	0.00010052	0.0382974	0.0351813	209	1	ILK/GAN/DHX9/IRAG2/HSPA1A/FLNA/TBCE/SELENOS/CSNK1D/KRT7/PTK2B/DNAI1/PDLIM1/TCTN2/CAPZA1/DYNLL2/KRT72/PRC1/JAK2/SMAD4/CAP1/RUVBL1/KAT2B/ALOX15B/CDC25B/MAPRE1/LMOD1/SMTN/VRK1/PSMB5/ARL2/FERMT3/ATG7/LANCL2/GNAI3/VPS4B/FLII/ARPC1B/SEPTIN10/SHMT2/DPYSL3/NDC80/KIF22/PLS1/NISCH/GEM/ARHGEF2/TMOD2/CASS4/TMOD3/NEDD9/DYNLT3/DDX6/TWF1/MICALL2/KRT17/KIFBP/STAU2/SORBS3/CETN2/RELL1/DIXDC1/TCEA2/PDE6D/ARPC3/RND1…
CC	GO:0005667	transcription regulator complex	40/1610	71/4594	0.00017739	0.0450582	0.041392	40	1	VDR/STAT3/JUN/SMAD3/SMAD2/PARP1/ASCC1/CTBP1/PDLIM1/SMAD4/MAX/NR5A2/TEAD3/RBL1/ELANE/YWHAB/NFATC1/RBBP4/CEBPB/TAF10/SOX2/TLE5/TBPL1/CBX3/HDAC2/CCNH/TCF4/KAT2A/XRCC6/TBP/CBX5/RB1/TP53/C1D/CTNNB1/HNRNPAB/BDP1/MXI1/CREG1/APEX1
MF	GO:0051287	NAD binding	22/1575	30/4474	2.21e-05	0.0276106	0.0264768	22	1	PARP1/CTBP1/QDPR/GPD1L/SIRT5/GPD1/SORD/DLD/PHGDH/BDH2/SIRT3/HADH/UGDH/GRHPR/IDH1/ALDH2/GAPDH/HIBADH/HPGD/SIRT2/GAPDHS/ADH4
CC	GO:0009897	external side of plasma membrane	47/594	202/4594	2.63e-05	0.0150758	0.0149017	47	2	PDGFRA/ACE/OSMR/MSR1/LDLR/CD80/TNFRSF9/CD5/CA4/MOG/CD79A/CD69/LAMP1/IL11RA/CD3E/FGB/HLA-G/CDH5/IL1R1/PDCD1LG2/FASLG/ULBP1/ULBP2/CD4/IL2RA/FCER2/FCGR2B/LY9/THBS1/NCAM1/F3/CD163/IL7R/CD86/TNFRSF14/KRT18/LEPR/SLAMF7/TNFRSF18/SEMA7A/ATP1B2/ITGB6/CD3G/CD200R1L/AZGP1/IL2RB/CTSK
KEGG	hsa04514	Cell adhesion molecules	24/342	81/2588	6.43e-05	0.0188343	0.0184046	24	2	MPZ/IGSF11/CD58/SELPLG/CD80/VSIR/SLITRK1/HLA-G/ICAM3/CDH5/CNTN1/PDCD1LG2/CD4/SIGLEC1/NCAM1/SLITRK5/CD86/HLA-DRB3/SLITRK4/HLA-DQA2/NEO1/LRRC4C/TIGIT/NLGN2
BP	GO:0071625	vocalization behavior	8/662	2014-10-01	8.37e-06	0.0475155	0.0475155	8	4	SHANK1/NRXN3/NLGN3/NRXN1/NRXN3/NLGN4X/CNTNAP2/NRXN2
CC	GO:0030496	midbody	19/518	64/4594	4.69e-05	0.0270146	0.0265604	19	6	VPS4A/DNM2/IST1/PKN1/TSG101/USP8/AGAP2/RNF8/PIN1/MAPRE3/PDCD6IP/ARL2BP/RALB/PDXP/RAN/KIF23/SPAST/CDC42/RAP2A
CC	GO:0005832	chaperonin-containing T-complex	4/518	1994-04-01	0.00015999	0.0460758	0.0453012	4	6	CCT5/CCT8/CCT7/TCP1
CC	GO:0030312	external encapsulating structure	31/129	353/4594	4.81e-09	6.47e-07	6.47e-07	31	7	COL28A1/CHI3L1/FGFBP3/PCOLCE/LUM/SMOC1/FLRT2/LTBP4/PXDN/AMBP/CTHRC1/LEFTY2/FBLN5/TNC/MMP7/SFRP1/THBS4/MMP12/DPT/NPPA/SOD3/SEMA3B/NPNT/ASPN/TIMP4/PRG2/LRRC32/MXRA7/SPON2/EFEMP1/FLRT3
CC	GO:0031012	extracellular matrix	31/129	353/4594	4.81e-09	6.47e-07	6.47e-07	31	7	COL28A1/CHI3L1/FGFBP3/PCOLCE/LUM/SMOC1/FLRT2/LTBP4/PXDN/AMBP/CTHRC1/LEFTY2/FBLN5/TNC/MMP7/SFRP1/THBS4/MMP12/DPT/NPPA/SOD3/SEMA3B/NPNT/ASPN/TIMP4/PRG2/LRRC32/MXRA7/SPON2/EFEMP1/FLRT3
CC	GO:0062023	collagen-containing extracellular matrix	23/129	276/4594	1.69e-06	0.00015172	0.00015172	23	7	COL28A1/FGFBP3/PCOLCE/LUM/SMOC1/LTBP4/PXDN/AMBP/CTHRC1/LEFTY2/FBLN5/TNC/SFRP1/THBS4/DPT/NPPA/SOD3/SEMA3B/NPNT/ASPN/PRG2/MXRA7/EFEMP1
CC	GO:0009986	cell surface	26/129	448/4594	0.00022189	0.0149224	0.0149224	26	7	MXRA8/APMAP/IL15RA/AMBP/NLGN1/SPA17/TNFRSF1A/MMP7/SFRP1/TFPI/B2M/CXCL10/EPHA2/CD55/NOTCH3/HAVCR2/UNC5C/EPO/CD2/PDIA4/LRRC32/ATP5PF/SLAMF1/RSPO2/HAVCR1/PLXNB2
MF	GO:0005201	extracellular matrix structural constituent	14/129	89/4474	1.65e-07	5.53e-05	5.26e-05	14	7	COL28A1/CHI3L1/PCOLCE/LUM/LTBP4/PXDN/CTHRC1/FBLN5/TNC/DPT/NPNT/ASPN/PRG2/EFEMP1
MF	GO:0008201	heparin binding	14/129	125/4474	1.09e-05	0.00183332	0.00174602	14	7	FGFBP3/PCOLCE/SMOC1/MMP7/CCL23/SFRP1/THBS4/CXCL10/GREM2/SOD3/PRG2/RSPO2/RSPO3/RSPO4
MF	GO:1901681	sulfur compound binding	16/129	167/4474	1.87e-05	0.0020906	0.00199105	16	7	FGFBP3/PCOLCE/SMOC1/DBI/MMP7/CCL23/SFRP1/THBS4/CXCL10/GSTP1/GREM2/SOD3/PRG2/RSPO2/RSPO3/RSPO4
MF	GO:0005198	structural molecule activity	17/129	190/4474	2.49e-05	0.0020906	0.00199105	17	7	COL28A1/CHI3L1/PCOLCE/TTN/LUM/LTBP4/PXDN/SEC13/CTHRC1/FBLN5/CRYBB1/TNC/DPT/NPNT/ASPN/PRG2/EFEMP1
MF	GO:0030545	signaling receptor regulator activity	26/129	390/4474	3.32e-05	0.0022342	0.00212781	26	7	VEGFD/FLRT2/PXDN/LEFTY2/NPPB/CXCL16/CCL23/NBL1/TNFSF15/THBS4/DKK3/CXCL10/CCL13/PPY/STC1/SEMA6B/NPPA/GREM2/SEMA3B/EPO/THPO/SCGB3A1/CHGB/EFEMP1/PENK/FLRT3
MF	GO:0005539	glycosaminoglycan binding	15/129	170/4474	9.11e-05	0.00441956	0.00420911	15	7	FGFBP3/PCOLCE/SMOC1/LTBP4/MMP7/CCL23/SFRP1/THBS4/CXCL10/GREM2/SOD3/PRG2/RSPO2/RSPO3/RSPO4
MF	GO:0048018	receptor ligand activity	24/129	366/4474	9.21e-05	0.00441956	0.00420911	24	7	VEGFD/FLRT2/LEFTY2/NPPB/CXCL16/CCL23/NBL1/TNFSF15/THBS4/CXCL10/CCL13/PPY/STC1/SEMA6B/NPPA/GREM2/SEMA3B/EPO/THPO/SCGB3A1/CHGB/EFEMP1/PENK/FLRT3
MF	GO:0030546	signaling receptor activator activity	24/129	370/4474	0.0001094	0.00459471	0.00437591	24	7	VEGFD/FLRT2/LEFTY2/NPPB/CXCL16/CCL23/NBL1/TNFSF15/THBS4/CXCL10/CCL13/PPY/STC1/SEMA6B/NPPA/GREM2/SEMA3B/EPO/THPO/SCGB3A1/CHGB/EFEMP1/PENK/FLRT3
MF	GO:0004867	serine-type endopeptidase inhibitor activity	8/129	75/4474	0.00127907	0.0477519	0.045478	8	7	COL28A1/SPINK7/AMBP/TFPI/ITIH3/SPINK14/SERPINA11/WFDC1
BP	GO:0006082	organic acid metabolic process	2014-08-01	323/4414	1.54e-06	0.00126146	0.00091219	8	8	ENO1/ALDH1A1/ADH5/PFKM/APOA1/GHR/MDH1/ENTPD5
BP	GO:0006734	NADH metabolic process	2014-03-01	14/4414	9.06e-06	0.00275888	0.00199501	3	8	ENO1/PFKM/MDH1
BP	GO:0019752	carboxylic acid metabolic process	2014-07-01	303/4414	1.51e-05	0.00275888	0.00199501	7	8	ENO1/ALDH1A1/ADH5/PFKM/APOA1/MDH1/ENTPD5
BP	GO:0032787	monocarboxylic acid metabolic process	2014-06-01	198/4414	1.68e-05	0.00275888	0.00199501	6	8	ENO1/ALDH1A1/ADH5/PFKM/APOA1/ENTPD5
BP	GO:0043436	oxoacid metabolic process	2014-07-01	315/4414	1.96e-05	0.00275888	0.00199501	7	8	ENO1/ALDH1A1/ADH5/PFKM/APOA1/MDH1/ENTPD5
BP	GO:0019674	NAD metabolic process	2014-03-01	18/4414	2.02e-05	0.00275888	0.00199501	3	8	ENO1/PFKM/MDH1
BP	GO:0006735	NADH regeneration	2014-02-01	2014-06-01	0.00013914	0.0126924	0.00917819	2	8	ENO1/PFKM
BP	GO:0061621	canonical glycolysis	2014-02-01	2014-06-01	0.00013914	0.0126924	0.00917819	2	8	ENO1/PFKM
BP	GO:0061718	glucose catabolic process to pyruvate	2014-02-01	2014-06-01	0.00013914	0.0126924	0.00917819	2	8	ENO1/PFKM
BP	GO:0006091	generation of precursor metabolites and energy	2014-05-01	181/4414	0.00016244	0.0133361	0.00964362	5	8	ENO1/ADH5/PFKM/MDH1/ENTPD5
BP	GO:0110095	cellular detoxification of aldehyde	2014-02-01	2014-07-01	0.00019444	0.0143194	0.0103547	2	8	ALDH1A1/ADH5
BP	GO:0061615	glycolytic process through fructose-6-phosphate	2014-02-01	2014-08-01	0.00025878	0.0143194	0.0103547	2	8	ENO1/PFKM
BP	GO:0061620	glycolytic process through glucose-6-phosphate	2014-02-01	2014-08-01	0.00025878	0.0143194	0.0103547	2	8	ENO1/PFKM
BP	GO:0006096	glycolytic process	2014-03-01	42/4414	0.00027118	0.0143194	0.0103547	3	8	ENO1/PFKM/ENTPD5
BP	GO:0006757	ATP generation from ADP	2014-03-01	42/4414	0.00027118	0.0143194	0.0103547	3	8	ENO1/PFKM/ENTPD5
BP	GO:1901615	organic hydroxy compound metabolic process	2014-05-01	203/4414	0.00027906	0.0143194	0.0103547	5	8	ALDH1A1/ADH5/APOL1/CDH3/APOA1
BP	GO:0006007	glucose catabolic process	2014-02-01	2014-09-01	0.00033212	0.0151482	0.010954	2	8	ENO1/PFKM
BP	GO:0110096	cellular response to aldehyde	2014-02-01	2014-09-01	0.00033212	0.0151482	0.010954	2	8	ALDH1A1/ADH5
BP	GO:0046031	ADP metabolic process	2014-03-01	49/4414	0.00042953	0.0178308	0.0128938	3	8	ENO1/PFKM/ENTPD5
BP	GO:0006090	pyruvate metabolic process	2014-03-01	50/4414	0.00045609	0.0178308	0.0128938	3	8	ENO1/PFKM/ENTPD5
BP	GO:0006165	nucleoside diphosphate phosphorylation	2014-03-01	50/4414	0.00045609	0.0178308	0.0128938	3	8	ENO1/PFKM/ENTPD5
BP	GO:0046939	nucleotide phosphorylation	2014-03-01	52/4414	0.00051233	0.0185428	0.0134087	3	8	ENO1/PFKM/ENTPD5
BP	GO:0009135	purine nucleoside diphosphate metabolic process	2014-03-01	53/4414	0.00054205	0.0185428	0.0134087	3	8	ENO1/PFKM/ENTPD5
BP	GO:0009179	purine ribonucleoside diphosphate metabolic process	2014-03-01	53/4414	0.00054205	0.0185428	0.0134087	3	8	ENO1/PFKM/ENTPD5
BP	GO:0009185	ribonucleoside diphosphate metabolic process	2014-03-01	55/4414	0.00060478	0.0198609	0.0143619	3	8	ENO1/PFKM/ENTPD5
BP	GO:0006066	alcohol metabolic process	2014-04-01	140/4414	0.0007575	0.0239197	0.0172969	4	8	ALDH1A1/ADH5/APOL1/APOA1
BP	GO:0062013	positive regulation of small molecule metabolic process	2014-03-01	61/4414	0.00082036	0.024945	0.0180383	3	8	ENO1/APOA1/ENTPD5
BP	GO:0009132	nucleoside diphosphate metabolic process	2014-03-01	62/4414	0.00086045	0.0252297	0.0182442	3	8	ENO1/PFKM/ENTPD5
BP	GO:1903580	positive regulation of ATP metabolic process	2014-02-01	16/4414	0.00109309	0.0309458	0.0223776	2	8	ENO1/ENTPD5
BP	GO:0019320	hexose catabolic process	2014-02-01	17/4414	0.00123659	0.0338414	0.0244715	2	8	ENO1/PFKM
BP	GO:0016052	carbohydrate catabolic process	2014-03-01	71/4414	0.00127855	0.033861	0.0244857	3	8	ENO1/PFKM/ENTPD5
BP	GO:0045981	positive regulation of nucleotide metabolic process	2014-02-01	19/4414	0.0015492	0.0385423	0.0278708	2	8	ENO1/ENTPD5
BP	GO:1900544	positive regulation of purine nucleotide metabolic process	2014-02-01	19/4414	0.0015492	0.0385423	0.0278708	2	8	ENO1/ENTPD5
BP	GO:0046365	monosaccharide catabolic process	2014-02-01	20/4414	0.00171822	0.0414899	0.0300023	2	8	ENO1/PFKM
BP	GO:0048009	insulin-like growth factor receptor signaling pathway	2014-02-01	21/4414	0.00189564	0.0444664	0.0321547	2	8	CDH3/GHR
CC	GO:0034361	very-low-density lipoprotein particle	2015-02-01	14/4594	0.00088538	0.0424985	0.0344834	2	8	APOL1/APOA1
CC	GO:0034385	triglyceride-rich plasma lipoprotein particle	2015-02-01	14/4594	0.00088538	0.0424985	0.0344834	2	8	APOL1/APOA1
MF	GO:0004029	aldehyde dehydrogenase (NAD+) activity	2015-02-01	1974-06-01	0.00015619	0.0150585	0.0109119	2	8	ALDH1A1/ADH5
MF	GO:0004030	aldehyde dehydrogenase [NAD(P)+] activity	2015-02-01	1974-07-01	0.00021824	0.0150585	0.0109119	2	8	ALDH1A1/ADH5
KEGG	hsa01200	Carbon metabolism	2013-04-01	61/2588	0.00017051	0.00937801	0.00807675	4	8	ENO1/ADH5/PFKM/MDH1
KEGG	hsa00010	Glycolysis / Gluconeogenesis	2013-03-01	44/2588	0.00116491	0.0320351	0.0275901	3	8	ENO1/ADH5/PFKM
KEGG	hsa00830	Retinol metabolism	2013-02-01	15/2588	0.00235791	0.0432283	0.0372301	2	8	ALDH1A1/ADH5
REACTOME	R-HSA-70326	Glucose metabolism	2013-03-01	34/2984	0.00035775	0.0206206	0.0146515	3	8	ENO1/PFKM/MDH1
REACTOME	R-HSA-71384	Ethanol oxidation	2013-02-01	1984-09-01	0.00062014	0.0206206	0.0146515	2	8	ALDH1A1/ADH5
REACTOME	R-HSA-2168880	Scavenging of heme from plasma	2013-02-01	1984-10-01	0.00077327	0.0206206	0.0146515	2	8	APOL1/APOA1
REACTOME	R-HSA-71387	Metabolism of carbohydrates	2013-04-01	137/2984	0.0021995	0.0439901	0.0312561	4	8	ENO1/ALDH1A1/PFKM/MDH1
REACTOME	R-HSA-70263	Gluconeogenesis	2013-02-01	19/2984	0.00287408	0.0459852	0.0326737	2	8	ENO1/MDH1
KEGG	hsa04610	Complement and coagulation cascades	12/132	61/2588	3.83e-05	0.00872845	0.00872845	12	10	CD46/PLAT/C5/PLAUR/C3/CFD/VWF/C9/C6/F5/FGG/C4BPA
BP	GO:0051962	positive regulation of nervous system development	13/74	131/4414	1.71e-07	0.00040811	0.00035533	13	11	SLITRK3/ISLR2/EPHA4/SEMA4A/CLSTN2/KIT/SPINT1/NOTCH1/ROBO2/NPTN/CXCL12/PTPRD/AMIGO1
BP	GO:0051960	regulation of nervous system development	14/74	191/4414	2.32e-06	0.00227552	0.0019812	14	11	SLITRK3/ISLR2/EPHA4/SEMA4A/CLSTN2/KIT/SPINT1/NOTCH1/ROBO2/NPTN/NOG/CXCL12/PTPRD/AMIGO1
BP	GO:0050769	positive regulation of neurogenesis	1974-10-01	97/4414	3.69e-06	0.00227552	0.0019812	10	11	ISLR2/EPHA4/KIT/SPINT1/NOTCH1/ROBO2/NPTN/CXCL12/PTPRD/AMIGO1
BP	GO:0050767	regulation of neurogenesis	1974-12-01	145/4414	3.81e-06	0.00227552	0.0019812	12	11	ISLR2/EPHA4/SEMA4A/KIT/SPINT1/NOTCH1/ROBO2/NPTN/NOG/CXCL12/PTPRD/AMIGO1
BP	GO:0060284	regulation of cell development	13/74	207/4414	3.01e-05	0.0144025	0.0125396	13	11	ISLR2/EPHA4/SEMA4A/KIT/SPINT1/IGF1/NOTCH1/ROBO2/NPTN/NOG/CXCL12/PTPRD/AMIGO1
BP	GO:0061564	axon development	13/74	220/4414	5.73e-05	0.019557	0.0170274	13	11	SLITRK3/ISLR2/EPHA4/SEMA4A/BOC/NOTCH1/ROBO2/TNC/NCAM2/NPTN/NOG/CXCL12/AMIGO1
BP	GO:0010720	positive regulation of cell development	1974-10-01	132/4414	5.73e-05	0.019557	0.0170274	10	11	ISLR2/EPHA4/KIT/SPINT1/NOTCH1/ROBO2/NPTN/CXCL12/PTPRD/AMIGO1
BP	GO:0002692	negative regulation of cellular extravasation	1974-03-01	2014-06-01	8.73e-05	0.0220434	0.0191922	3	11	CCL21/IL27RA/CXCL12
BP	GO:0120039	plasma membrane bounded cell projection morphogenesis	14/74	264/4414	9.42e-05	0.0220434	0.0191922	14	11	SLITRK3/ISLR2/EPHA4/ENPP2/SEMA4A/NTF3/BOC/NOTCH1/ROBO2/NPTN/NOG/CXCL12/PTPRD/AMIGO1
BP	GO:0048858	cell projection morphogenesis	14/74	265/4414	9.81e-05	0.0220434	0.0191922	14	11	SLITRK3/ISLR2/EPHA4/ENPP2/SEMA4A/NTF3/BOC/NOTCH1/ROBO2/NPTN/NOG/CXCL12/PTPRD/AMIGO1
BP	GO:0032990	cell part morphogenesis	14/74	269/4414	0.00011534	0.0220434	0.0191922	14	11	SLITRK3/ISLR2/EPHA4/ENPP2/SEMA4A/NTF3/BOC/NOTCH1/ROBO2/NPTN/NOG/CXCL12/PTPRD/AMIGO1
BP	GO:0030199	collagen fibril organization	1974-05-01	30/4414	0.00011877	0.0220434	0.0191922	5	11	COL1A1/COL11A2/COL2A1/TNXB/FMOD
BP	GO:0031346	positive regulation of cell projection organization	1974-10-01	144/4414	0.00011995	0.0220434	0.0191922	10	11	ISLR2/EPHA4/ENPP2/KIT/CCL21/ROBO2/NPTN/CXCL12/PTPRD/AMIGO1
BP	GO:0008037	cell recognition	1974-08-01	94/4414	0.00014901	0.0244136	0.0212559	8	11	EPHA4/CCL21/ROBO2/IGLL1/NCAM2/NPTN/PEAR1/AMIGO1
BP	GO:0007416	synapse assembly	1974-08-01	95/4414	0.00016055	0.0244136	0.0212559	8	11	SLITRK3/SEMA4A/CLSTN2/ROBO2/CBLN4/NPTN/PTPRD/AMIGO1
BP	GO:0008038	neuron recognition	1974-05-01	32/4414	0.00016351	0.0244136	0.0212559	5	11	EPHA4/ROBO2/NCAM2/NPTN/AMIGO1
BP	GO:0098609	cell-cell adhesion	18/74	437/4414	0.00022402	0.0314807	0.0274089	18	11	SLITRK3/CLSTN2/CR1/KIT/CCL21/IGF1/AGER/NOTCH1/ROBO2/IL27RA/ICAM2/TNXB/NCAM2/NPTN/PEAR1/CXCL12/PTPRD/AMIGO1
BP	GO:0120036	plasma membrane bounded cell projection organization	19/74	485/4414	0.00027741	0.0368188	0.0320566	19	11	SLITRK3/ISLR2/EPHA4/ENPP2/SEMA4A/KIT/CCL21/AGER/NTF3/BOC/NOTCH1/ROBO2/TNC/NCAM2/NPTN/NOG/CXCL12/PTPRD/AMIGO1
BP	GO:0048812	neuron projection morphogenesis	13/74	259/4414	0.00030032	0.0377613	0.0328771	13	11	SLITRK3/ISLR2/EPHA4/SEMA4A/NTF3/BOC/NOTCH1/ROBO2/NPTN/NOG/CXCL12/PTPRD/AMIGO1
BP	GO:0030030	cell projection organization	19/74	492/4414	0.00033424	0.0386285	0.0336321	19	11	SLITRK3/ISLR2/EPHA4/ENPP2/SEMA4A/KIT/CCL21/AGER/NTF3/BOC/NOTCH1/ROBO2/TNC/NCAM2/NPTN/NOG/CXCL12/PTPRD/AMIGO1
BP	GO:0001503	ossification	1974-11-01	195/4414	0.00034197	0.0386285	0.0336321	11	11	COL1A1/KL/COL2A1/IGFBP5/IGF1/CLEC11A/NOTCH1/OMD/TNC/CLEC3B/NOG
BP	GO:0048667	cell morphogenesis involved in neuron differentiation	1974-12-01	229/4414	0.00035572	0.0386285	0.0336321	12	11	SLITRK3/ISLR2/EPHA4/SEMA4A/BOC/NOTCH1/ROBO2/NPTN/NOG/CXCL12/PTPRD/AMIGO1
BP	GO:0007409	axonogenesis	1974-11-01	197/4414	0.00037355	0.0388008	0.0337822	11	11	SLITRK3/ISLR2/EPHA4/SEMA4A/BOC/NOTCH1/ROBO2/NPTN/NOG/CXCL12/AMIGO1
BP	GO:0032989	cellular component morphogenesis	14/74	308/4414	0.00047749	0.0459951	0.040046	14	11	SLITRK3/ISLR2/EPHA4/ENPP2/SEMA4A/NTF3/BOC/NOTCH1/ROBO2/NPTN/NOG/CXCL12/PTPRD/AMIGO1
BP	GO:0050954	sensory perception of mechanical stimulus	1974-05-01	40/4414	0.00048132	0.0459951	0.040046	5	11	COL1A1/COL11A2/COL2A1/KIT/CXCL12
BP	GO:0002691	regulation of cellular extravasation	1974-04-01	23/4414	0.00050639	0.0465294	0.0405111	4	11	CCL21/AGER/IL27RA/CXCL12
CC	GO:0062023	collagen-containing extracellular matrix	17/76	276/4594	1.61e-06	0.00015946	0.00013087	17	11	COL1A1/COL11A2/COL9A1/COL2A1/MATN3/CFP/GPC5/OMD/TNC/CBLN4/TNXB/CLEC3B/FMOD/MATN4/EMILIN3/CXCL12/EDIL3
CC	GO:0030312	external encapsulating structure	19/76	353/4594	2.7e-06	0.00015946	0.00013087	19	11	COL1A1/COL11A2/CHAD/COL9A1/COL2A1/NCAN/MATN3/CFP/GPC5/OMD/TNC/CBLN4/TNXB/CLEC3B/FMOD/MATN4/EMILIN3/CXCL12/EDIL3
CC	GO:0031012	extracellular matrix	19/76	353/4594	2.7e-06	0.00015946	0.00013087	19	11	COL1A1/COL11A2/CHAD/COL9A1/COL2A1/NCAN/MATN3/CFP/GPC5/OMD/TNC/CBLN4/TNXB/CLEC3B/FMOD/MATN4/EMILIN3/CXCL12/EDIL3
CC	GO:0005583	fibrillar collagen trimer	1976-03-01	1994-05-01	4.25e-05	0.00150454	0.00123477	3	11	COL1A1/COL11A2/COL2A1
CC	GO:0098643	banded collagen fibril	1976-03-01	1994-05-01	4.25e-05	0.00150454	0.00123477	3	11	COL1A1/COL11A2/COL2A1
CC	GO:0098644	complex of collagen trimers	1976-03-01	1994-06-01	8.4e-05	0.0024777	0.00203344	3	11	COL1A1/COL11A2/COL2A1
CC	GO:0099699	integral component of synaptic membrane	1976-06-01	49/4594	0.00013354	0.0030942	0.0025394	6	11	SLITRK3/EPHA4/CLSTN2/ADAM23/NPTN/PTPRD
CC	GO:0099056	integral component of presynaptic membrane	1976-04-01	17/4594	0.00013985	0.0030942	0.0025394	4	11	EPHA4/ADAM23/NPTN/PTPRD
CC	GO:0099240	intrinsic component of synaptic membrane	1976-06-01	54/4594	0.00023099	0.0045429	0.00372834	6	11	SLITRK3/EPHA4/CLSTN2/ADAM23/NPTN/PTPRD
CC	GO:0098889	intrinsic component of presynaptic membrane	1976-04-01	21/4594	0.00033445	0.00591975	0.00485831	4	11	EPHA4/ADAM23/NPTN/PTPRD
CC	GO:0005796	Golgi lumen	1976-06-01	62/4594	0.00049516	0.00796755	0.00653893	6	11	NCAN/DEFA5/AGRP/GPC5/OMD/FMOD
CC	GO:0042567	insulin-like growth factor ternary complex	1976-02-01	1994-04-01	0.00158622	0.0233967	0.0192016	2	11	IGFBP5/IGF1
CC	GO:0016942	insulin-like growth factor binding protein complex	1976-02-01	1994-05-01	0.00261536	0.0314545	0.0258146	2	11	IGFBP5/IGF1
CC	GO:0036454	growth factor complex	1976-02-01	1994-05-01	0.00261536	0.0314545	0.0258146	2	11	IGFBP5/IGF1
CC	GO:0098590	plasma membrane region	14/76	375/4594	0.00290074	0.0314545	0.0258146	14	11	SLITRK3/GABBR2/KL/EPHA4/CLSTN2/CR1/AGER/LPO/NOTCH1/ROBO2/ICAM2/ADAM23/NPTN/PTPRD
CC	GO:0097060	synaptic membrane	1976-07-01	117/4594	0.0029699	0.0314545	0.0258146	7	11	SLITRK3/GABBR2/EPHA4/CLSTN2/ADAM23/NPTN/PTPRD
CC	GO:0098839	postsynaptic density membrane	1976-04-01	37/4594	0.00302105	0.0314545	0.0258146	4	11	SLITRK3/EPHA4/CLSTN2/NPTN
CC	GO:0005788	endoplasmic reticulum lumen	1976-09-01	189/4594	0.00365535	0.0359443	0.0294993	9	11	COL1A1/COL11A2/COL9A1/COL2A1/MATN3/IGFBP5/CFP/TNC/TMEM132A
CC	GO:0099055	integral component of postsynaptic membrane	1976-04-01	42/4594	0.00481073	0.0441535	0.0362366	4	11	SLITRK3/EPHA4/CLSTN2/NPTN
CC	GO:0005581	collagen trimer	1976-04-01	43/4594	0.00523855	0.0441535	0.0362366	4	11	COL1A1/COL11A2/COL9A1/COL2A1
CC	GO:0042734	presynaptic membrane	1976-04-01	43/4594	0.00523855	0.0441535	0.0362366	4	11	EPHA4/ADAM23/NPTN/PTPRD
CC	GO:0098936	intrinsic component of postsynaptic membrane	1976-04-01	44/4594	0.00569118	0.0441962	0.0362716	4	11	SLITRK3/EPHA4/CLSTN2/NPTN
CC	GO:0009986	cell surface	15/76	448/4594	0.00574301	0.0441962	0.0362716	15	11	PLA2R1/ISLR2/EPHA4/CLSTN2/CR1/KIT/AGER/GPC5/NOTCH1/ROBO2/IL27RA/IGLL1/NPTN/FCRL4/CXCL12
CC	GO:0099634	postsynaptic specialization membrane	1976-04-01	45/4594	0.00616924	0.0454981	0.0373401	4	11	SLITRK3/EPHA4/CLSTN2/NPTN
MF	GO:0005201	extracellular matrix structural constituent	1972-10-01	89/4474	1.14e-06	0.00024304	0.00023073	10	11	COL1A1/COL11A2/COL9A1/COL2A1/MATN3/TNC/TNXB/FMOD/EMILIN3/EDIL3
MF	GO:0030020	extracellular matrix structural constituent conferring tensile strength	1972-04-01	17/4474	0.00012529	0.0134062	0.012727	4	11	COL1A1/COL11A2/COL9A1/COL2A1
KEGG	hsa04512	ECM-receptor interaction	1945-06-01	40/2588	4.84e-05	0.00498138	0.0048872	6	11	COL1A1/CHAD/COL9A1/COL2A1/TNC/TNXB
KEGG	hsa04151	PI3K-Akt signaling pathway	1945-11-01	202/2588	0.00047493	0.0185483	0.0181976	11	11	COL1A1/CHAD/COL9A1/COL2A1/KIT/PRL/IGF1/NTF3/TNC/TNXB/FLT1
KEGG	hsa04510	Focal adhesion	1945-08-01	112/2588	0.00054024	0.0185483	0.0181976	8	11	COL1A1/CHAD/COL9A1/COL2A1/IGF1/TNC/TNXB/FLT1
REACTOME	R-HSA-3000178	ECM proteoglycans	1957-09-01	42/2984	4.84e-08	1.42e-05	1.31e-05	9	11	COL1A1/COL9A1/COL2A1/NCAN/MATN3/TNC/TNXB/FMOD/MATN4
REACTOME	R-HSA-1474244	Extracellular matrix organization	1957-12-01	176/2984	8.33e-05	0.0122447	0.0112671	12	11	COL1A1/COL11A2/COL9A1/COL2A1/NCAN/MATN3/ICAM2/TNC/TNXB/FMOD/MATN4/EMILIN3
REACTOME	R-HSA-8948216	Collagen chain trimerization	1957-04-01	17/2984	0.00023677	0.0183741	0.0169071	4	11	COL1A1/COL11A2/COL9A1/COL2A1
REACTOME	R-HSA-3781865	Diseases of glycosylation	1957-07-01	68/2984	0.00024999	0.0183741	0.0169071	7	11	NCAN/CFP/GPC5/NOTCH1/OMD/THSD1/FMOD
CC	GO:0030312	external encapsulating structure	2019-10-01	353/4594	3.13e-07	6.41e-06	5.1e-06	10	12	VWC2/CD248/COL18A1/PTN/ADAMTS5/CCDC80/SPON1/SLPI/TNFRSF11B/MFAP2
CC	GO:0031012	extracellular matrix	2019-10-01	353/4594	3.13e-07	6.41e-06	5.1e-06	10	12	VWC2/CD248/COL18A1/PTN/ADAMTS5/CCDC80/SPON1/SLPI/TNFRSF11B/MFAP2
CC	GO:0062023	collagen-containing extracellular matrix	2019-08-01	276/4594	6.49e-06	8.87e-05	7.06e-05	8	12	VWC2/COL18A1/PTN/ADAMTS5/CCDC80/SPON1/SLPI/MFAP2
CC	GO:0005604	basement membrane	2019-04-01	50/4594	4.27e-05	0.00043756	0.00034825	4	12	VWC2/COL18A1/PTN/CCDC80
CC	GO:0005788	endoplasmic reticulum lumen	2019-06-01	189/4594	7.76e-05	0.00063652	0.0005066	6	12	ADAMTSL1/COL18A1/ADAMTS5/CHRDL1/FSTL3/SPON1
CC	GO:0005614	interstitial matrix	2019-02-01	1994-07-01	0.0003362	0.00229734	0.00182844	2	12	VWC2/CCDC80
MF	GO:0008201	heparin binding	2017-04-01	125/4474	0.00104216	0.0438494	0.032481	4	12	RSPO1/PTN/ADAMTS5/CCDC80
MF	GO:0001968	fibronectin binding	2017-02-01	17/4474	0.00178748	0.0438494	0.032481	2	12	CCDC80/FSTL3
MF	GO:1901681	sulfur compound binding	2017-04-01	167/4474	0.00304436	0.0438494	0.032481	4	12	RSPO1/PTN/ADAMTS5/CCDC80
MF	GO:0005539	glycosaminoglycan binding	2017-04-01	170/4474	0.0032481	0.0438494	0.032481	4	12	RSPO1/PTN/ADAMTS5/CCDC80
MF	GO:0005201	extracellular matrix structural constituent	2017-03-01	89/4474	0.00422885	0.0456716	0.0338308	3	12	COL18A1/SPON1/MFAP2
REACTOME	R-HSA-5083635	Defective B3GALTL causes Peters-plus syndrome (PpS)	2022-11-03	18/2984	2.95e-05	0.00050197	0.00027974	3	12	ADAMTSL1/ADAMTS5/SPON1
REACTOME	R-HSA-5173214	O-glycosylation of TSR domain-containing proteins	2022-11-03	18/2984	2.95e-05	0.00050197	0.00027974	3	12	ADAMTSL1/ADAMTS5/SPON1
REACTOME	R-HSA-3906995	Diseases associated with O-glycosylation of proteins	2022-11-03	30/2984	0.0001434	0.00162515	0.00090566	3	12	ADAMTSL1/ADAMTS5/SPON1
REACTOME	R-HSA-5173105	O-linked glycosylation	2022-11-03	47/2984	0.00055333	0.00470329	0.00262103	3	12	ADAMTSL1/ADAMTS5/SPON1
REACTOME	R-HSA-3781865	Diseases of glycosylation	2022-11-03	68/2984	0.00163884	0.0111441	0.00621034	3	12	ADAMTSL1/ADAMTS5/SPON1
REACTOME	R-HSA-5668914	Diseases of metabolism	2022-11-03	106/2984	0.00583884	0.0330867	0.0184384	3	12	ADAMTSL1/ADAMTS5/SPON1
KEGG	hsa04142	Lysosome	2022-05-02	56/2588	0.00441115	0.0352892	0.0278599	2	13	NAGPA/CTSV
CC	GO:0005859	muscle myosin complex	2022-02-01	1994-03-01	6.55e-05	0.0061566	0.00475706	2	14	MYL6B/MYL3
CC	GO:0016460	myosin II complex	2022-02-01	1994-05-01	0.00021705	0.0102015	0.00788247	2	14	MYL6B/MYL3
CC	GO:0016459	myosin complex	2022-02-01	1994-08-01	0.00060248	0.0181506	0.0140245	2	14	MYL6B/MYL3
CC	GO:0000421	autophagosome membrane	2022-02-01	1994-09-01	0.00077236	0.0181506	0.0140245	2	14	GABARAPL1/GABARAP
CC	GO:0005581	collagen trimer	2022-03-01	43/4594	0.00103936	0.01954	0.0150981	3	14	MSR1/C1QL1/C1QTNF3
CC	GO:0099512	supramolecular fiber	2022-05-01	225/4594	0.00357753	0.0489733	0.0378405	5	14	GABARAPL1/PARVA/MYL6B/GABARAP/MYL3
CC	GO:0099081	supramolecular polymer	2022-05-01	226/4594	0.00364695	0.0489733	0.0378405	5	14	GABARAPL1/PARVA/MYL6B/GABARAP/MYL3
MF	GO:0050811	GABA receptor binding	2022-02-01	1974-03-01	6.91e-05	0.00718133	0.00530604	2	14	GABARAPL1/GABARAP
KEGG	hsa04136	Autophagy - other	2013-02-01	1988-09-01	0.00082231	0.0197354	0.0164462	2	14	GABARAPL1/GABARAP
KEGG	hsa04727	GABAergic synapse	2013-02-01	17/2588	0.00303677	0.0364412	0.0303677	2	14	GABARAPL1/GABARAP
BP	GO:0007494	midgut development	2022-09-02	2014-05-01	3.68e-05	0.0298819	0.0214869	2	15	EGFR/RET
CC	GO:0098796	membrane protein complex	2022-09-05	317/4594	0.00015164	0.0143375	0.00996076	5	15	EGFR/RET/C15orf48/COL13A1/NDUFB11
CC	GO:0098803	respiratory chain complex	2022-09-02	16/4594	0.00040369	0.0143375	0.00996076	2	15	C15orf48/NDUFB11
CC	GO:0005746	mitochondrial respirasome	2022-09-02	18/4594	0.00051365	0.0143375	0.00996076	2	15	C15orf48/NDUFB11
CC	GO:0070469	respirasome	2022-09-02	19/4594	0.0005735	0.0143375	0.00996076	2	15	C15orf48/NDUFB11
CC	GO:0098800	inner mitochondrial membrane protein complex	2022-09-02	32/4594	0.00164162	0.0275664	0.0191514	2	15	C15orf48/NDUFB11
CC	GO:0005769	early endosome	2022-09-03	141/4594	0.00207559	0.0275664	0.0191514	3	15	EGFR/RET/KDR
CC	GO:0045121	membrane raft	2022-09-03	144/4594	0.00220531	0.0275664	0.0191514	3	15	EGFR/RET/KDR
CC	GO:0098857	membrane microdomain	2022-09-03	144/4594	0.00220531	0.0275664	0.0191514	3	15	EGFR/RET/KDR
CC	GO:0098798	mitochondrial protein-containing complex	2022-09-02	47/4594	0.00352358	0.0378979	0.0263291	2	15	C15orf48/NDUFB11
CC	GO:0098797	plasma membrane protein complex	2022-09-03	174/4594	0.00378979	0.0378979	0.0263291	3	15	EGFR/RET/COL13A1
CC	GO:0043235	receptor complex	2022-09-03	197/4594	0.00538592	0.0488917	0.0339668	3	15	EGFR/RET/KDR
CC	GO:0097487	multivesicular body, internal vesicle	2022-09-01	1994-03-01	0.005867	0.0488917	0.0339668	1	15	EGFR
MF	GO:0004714	transmembrane receptor protein tyrosine kinase activity	2022-09-03	90/4474	0.00060585	0.0146258	0.00947422	3	15	EGFR/RET/KDR
MF	GO:0004713	protein tyrosine kinase activity	2022-09-03	92/4474	0.00064631	0.0146258	0.00947422	3	15	EGFR/RET/KDR
MF	GO:0019199	transmembrane receptor protein kinase activity	2022-09-03	102/4474	0.00087473	0.0146258	0.00947422	3	15	EGFR/RET/KDR
MF	GO:0019838	growth factor binding	2022-09-03	103/4474	0.00090005	0.0146258	0.00947422	3	15	EGFR/KDR/IGFALS

## Sheet: ST6.ClusterAPEnrichment
ST6. Overview of clusters and their enrichement of APs. Provided are the descriptives on the cluster size, the number of APs, the proportion of APs of all included proteins in the cluster, and significance level (nominal and adjusted).
Cluster	Cluster Size	APs present	AP proportion of complete cluster	pval	qval
7	135	97	0.718519	1.78e-100	2.49e-99
14	22	20	0.909091	1.96e-24	1.37e-23
12	21	18	0.857143	4.61e-21	2.15e-20
11	83	29	0.349398	1.79e-17	6.25e-17
13	8	8	1	4.6e-11	1.29e-10
10	253	33	0.130435	5.23e-07	1.22e-06
15	9	6	0.666667	1.33e-06	2.65e-06
8	15	4	0.266667	0.00604982	0.0105872
1	1772	5	0.00282167	1	1
2	658	2	0.00303951	1	1
3	585	6	0.0102564	1	1
4	796	14	0.0175879	1	1
6	565	25	0.0442478	0.826748	1
9	218	4	0.0183486	0.997039	1

## Sheet: ST7.APdiseaseLit
ST7. Overview of all APs with corresponding number of phenotype associations as established in Ferkingstad, et al. (2021), in comparison with previous results to the phenotypes of frailty, multimorbidity and mortality. Up refers that higher levels of this protein is more associated to the phenotype stated above the column. Down indicates that lower levels of the protein is associated to higher ex…
													METHOD	SOMASCAN
													PAPER	Sathyan, et al. (2020)		Tanaka, et al. (2020)
													PHENOTYPE	Frailty		Multimorbidity	Mortality
													PMID	32762010		33210602
SeqId	Protein (short name)	Protein (full name)	Gene	UniProt	Ensembl.Gene.ID	Entrez.Gene.ID	HGNC.ID	DirectionAge	Phenotype Associations		STUDIES IDENTIFIED	SIMILAR AGE EFFECT		UP = POSITIVE B IN LINEAR MODEL		UP = POSITIVE B IN LINEAR MODEL	UP = POSITIVE B IN LINEAR MODEL
4374_45	MIC-1	Growth/differentiation factor 15	GDF15	Q99988	ENSG00000130513	9518	HGNC:30142	UP	158		3	3		UP		UP	UP
7638_30	Lectin, mannose-binding 2	Vesicular integral-membrane protein VIP36	LMAN2	Q12907	ENSG00000169223	10960	HGNC:16986	UP	152		1	1		UP
5437_63	FABP	Fatty acid-binding protein, heart	FABP3	P05413	ENSG00000121769	2170	HGNC:3557	UP	142		3	3		UP		UP	UP
11388_75	HE4	WAP four-disulfide core domain protein 2	WFDC2	Q14508	ENSG00000101443	10406	HGNC:15939	UP	142		0	0
3152_57	TNF sR-II	Tumor necrosis factor receptor superfamily member 1B	TNFRSF1B	P20333	ENSG00000028137	7133	HGNC:11917	UP	140		2	2				UP	UP
16751_15	BNP	Natriuretic peptides B	NPPB	P16860	ENSG00000120937	4879	HGNC:7940	UP	137		2	2				UP	UP
14337_1	TPPC3	Trafficking protein particle complex subunit 3	TRAPPC3	O43617	ENSG00000054116	NA	HGNC:19942	UP	136		0	0
15386_7	FABPA	Fatty acid-binding protein, adipocyte	FABP4	P15090	ENSG00000170323	2167	HGNC:3559	UP	133		1	1		UP
13463_1	PXDN	Peroxidasin homolog	PXDN	Q92626	ENSG00000130508	7837	HGNC:14966	UP	132		1	1		UP
15441_6	SAP3	Ganglioside GM2 activator	GM2A	P17900	ENSG00000196743	2760	HGNC:4367	UP	130		1	1		UP
7211_2	RNase 1	Ribonuclease pancreatic	RNASE1	P07998	ENSG00000129538	6035	HGNC:10044	UP	130		1	1		UP
15594_47	HTRA1	Serine protease HTRA1	HTRA1	Q92743	ENSG00000166033	5654	HGNC:9476	UP	127		1	1		UP
11207_3	Macrophage scavenger receptor	Macrophage scavenger receptor types I and II	MSR1	P21757	ENSG00000038945	4481	HGNC:7376	UP	127		0	0
3438_10	FSTL3	Follistatin-related protein 3	FSTL3	O95633	ENSG00000070404	10272	HGNC:3973	UP	125		3	3		UP		UP	UP
10574_10	b2-Microglobulin	Beta-2-microglobulin	B2M	P61769	ENSG00000273686	567	HGNC:914	UP	124		2	2				UP	UP
10521_10	MXRA8	Matrix-remodeling-associated protein 8	MXRA8	Q9BRK3	ENSG00000162576	54587	HGNC:7542	UP	124		1	0		DOWN
16818_200	CDCP1	CUB domain-containing protein 1	CDCP1	Q9H5V8	ENSG00000163814	64866	HGNC:24357	UP	124		0	0
4721_54	TFF3	Trefoil factor 3	TFF3	Q07654	ENSG00000160180	7033	HGNC:11757	UP	123		3	3		UP		UP	UP
2654_19	TNF sR-I	Tumor necrosis factor receptor superfamily member 1A	TNFRSF1A	P19438	ENSG00000067182	7132	HGNC:11916	UP	123		2	2				UP	UP
4496_60	MMP-12	Macrophage metalloelastase	MMP12	P39900	ENSG00000110347	4321	HGNC:7158	UP	122		2	2				UP	UP
8469_41	IGFBP-2	Insulin-like growth factor-binding protein 2	IGFBP2	P18065	ENSG00000115457	3485	HGNC:5471	UP	122		2	2				UP	UP
14054_17	IL-15 Ra	Interleukin-15 receptor subunit alpha	IL15RA	Q13261	ENSG00000134470	3601	HGNC:5978	UP	120		2	2				UP	UP
6506_54	TMEDA	Transmembrane emp24 domain-containing protein 10	TMED10	P49755	ENSG00000170348	10972	HGNC:16998	UP	117		0	0
5644_60	RNAS4	Ribonuclease 4	RNASE4	P34096	ENSG00000181784	6038	HGNC:10047	UP	115		1	1		UP
7244_16	TM149	IGF-like family receptor 1	IGFLR1	Q9H665	ENSG00000126246	79713	HGNC:23620	UP	115		0	0
9266_1	sTREM-1	Triggering receptor expressed on myeloid cells 1	TREM1	Q9NP99	ENSG00000124731	54210	HGNC:17760	UP	114		0	0
2201_17	Endostatin	Endostatin	COL18A1	P39060	ENSG00000182871	80781	HGNC:2195	UP	113		2	2				UP	UP
2609_59	Cystatin C	Cystatin-C	CST3	P01034	ENSG00000101439	1471	HGNC:2475	UP	112		3	3		UP		UP	UP
8885_6	CA2D3	Voltage-dependent calcium channel subunit alpha-2/delta-3	CACNA2D3	Q8IZS8	ENSG00000157445	55799	HGNC:15460	DOWN	112		1	1		DOWN
3352_80	Carbonic anhydrase 6	Carbonic anhydrase 6	CA6	P23280	ENSG00000131686	765	HGNC:1380	DOWN	111		3	3		DOWN		DOWN	DOWN
10440_26	ACAM	CXADR-like membrane protein	CLMP	Q9H6B4	ENSG00000166250	79827	HGNC:24039	UP	111		1	1		UP
13676_46	Inhibin bB chain	Inhibin beta B chain	INHBB	P09529	ENSG00000163083	3625	HGNC:6067	UP	111		0	0
15453_3	a1-Microglobulin	Alpha-1-microglobulin	AMBP	P02760	ENSG00000106927	259	HGNC:453	UP	108		1	1		UP
3045_72	PTN	Pleiotrophin	PTN	P21246	ENSG00000105894	5764	HGNC:9630	UP	108		1	1				UP
16300_4	TREM2	Triggering receptor expressed on myeloid cells 2	TREM2	Q9NZC2	ENSG00000095970	54209	HGNC:17761	UP	108		0	0
2381_52	C5	Complement C5	C5	P01031	ENSG00000106804	727	HGNC:1331	UP	108		0	0
2789_26	MMP-7	Matrilysin	MMP7	P09237	ENSG00000137673	4316	HGNC:7174	UP	107		2	2				UP	UP
2948_58	Growth hormone receptor	Growth hormone receptor	GHR	P10912	ENSG00000112964	2690	HGNC:4263	DOWN	107		2	2				DOWN	DOWN
15503_15	Lefty-A	Left-right determination factor 2	LEFTY2	O00292	ENSG00000143768	7044	HGNC:3122	UP	107		0	0
10036_201	ZHX3	Zinc fingers and homeoboxes protein 3	ZHX3	Q9H4I2	ENSG00000174306	23051	HGNC:15935	UP	106		1	1		UP
8841_65	CILP2	Cartilage intermediate layer protein 2	CILP2	Q8IUL8	ENSG00000160161	148113	HGNC:24213	DOWN	106		1	1		DOWN
12370_30	Apo F	Apolipoprotein F	APOF	Q13790	ENSG00000175336	319	HGNC:615	UP	106		0	0
8099_42	SPON2	Spondin-2	SPON2	Q9BUD6	ENSG00000159674	10417	HGNC:11253	UP	106		0	0
15573_110	CSPG3	Neurocan core protein	NCAN	O14594	ENSG00000130287	1463	HGNC:2465	DOWN	105		1	1		DOWN
13565_2	p130	Retinoblastoma-like protein 2	RBL2	Q08999	ENSG00000103479	5934	HGNC:9894	UP	105		0	0
4834_61	Epithelial cell kinase	Ephrin type-A receptor 2	EPHA2	P29317	ENSG00000142627	1969	HGNC:3386	UP	102		2	2				UP	UP
2652_15	suPAR	Urokinase plasminogen activator surface receptor	PLAUR	Q03405	ENSG00000011422	5329	HGNC:9053	UP	101		2	2				UP	UP
12988_49	EWS	RNA-binding protein EWS	EWSR1	Q01844	ENSG00000182944	2130	HGNC:3508	UP	101		1	1		UP
10569_28	MFAP2	Microfibrillar-associated protein 2	MFAP2	P55001	ENSG00000117122	4237	HGNC:7033	UP	101		0	0
8006_12	DJB12	DnaJ homolog subfamily B member 12	DNAJB12	Q9NXW2	ENSG00000148719	54788	HGNC:14891	UP	101		0	0
9191_8	Trefoil factor 2	Trefoil factor 2	TFF2	Q03403	ENSG00000160181	7032	HGNC:11756	UP	100		1	1				UP
9296_15	PTPRD	Receptor-type tyrosine-protein phosphatase delta	PTPRD	P23468	ENSG00000153707	5789	HGNC:9668	DOWN	100		1	1		DOWN
4982_54	Elafin	Elafin	PI3	P19957	ENSG00000124102	5266	HGNC:8947	UP	99		2	2				UP	UP
7953_20	SLAF1	Signaling lymphocytic activation molecule	SLAMF1	Q13291	ENSG00000117090	6504	HGNC:10903	UP	98		0	0
2677_1	ERBB1	Epidermal growth factor receptor	EGFR	P00533	ENSG00000146648	1956	HGNC:3236	DOWN	97		3	3		DOWN		DOWN	DOWN
19437_61	L-VEGF165	Isoform L-VEGF165	VEGFA	P15692	NA	NA	HGNC:12680	UP	97		2	2				UP	UP
3073_51	IL-18 BPa	Interleukin-18-binding protein	IL18BP	O95998	ENSG00000137496	10068	HGNC:5987	UP	97		2	2				UP	UP
3234_23	URB	Coiled-coil domain-containing protein 80	CCDC80	Q76M96	ENSG00000091986	151887	HGNC:30649	UP	97		2	2				UP	UP
4413_3	SLPI	Antileukoproteinase	SLPI	P03973	ENSG00000124107	6590	HGNC:11092	UP	97		2	2				UP	UP
4968_50	CAPG	Macrophage-capping protein	CAPG	P40121	ENSG00000042493	822	HGNC:1474	UP	95		3	3		UP		UP	UP
2944_66	DAN	Neuroblastoma suppressor of tumorigenicity 1	NBL1	P41271	ENSG00000158747	4681	HGNC:7650	UP	95		2	2				UP	UP
11109_56	SVEP1	Sushi, von Willebrand factor type A, EGF and pentraxin domain-containing protein 1	SVEP1	Q4LDE5	ENSG00000165124	79987	HGNC:15985	UP	95		0	0
16614_27	RSPO1	R-spondin-1	RSPO1	Q2MKA7	ENSG00000169218	284654	HGNC:21679	UP	95		0	0
19127_1	HSPB6	Heat shock protein beta-6	HSPB6	O14558	ENSG00000004776	126393	HGNC:26511	UP	95		0	0
9793_145	IGDC4	Immunoglobulin superfamily DCC subclass member 4	IGDCC4	Q8TDY8	ENSG00000103742	57722	HGNC:13770	DOWN	95		0	0
13126_52	DSC2	Desmocollin-2	DSC2	Q02487	ENSG00000134755	1824	HGNC:3036	UP	94		2	2				UP	UP
10666_7	GNPTG	N-acetylglucosamine-1-phosphotransferase subunit gamma	GNPTG	Q9UJJ9	ENSG00000090581	84572	HGNC:23026	UP	94		0	0
15308_108	VWC2	Brorin	VWC2	Q2TAL6	ENSG00000188730	375567	HGNC:30200	UP	94		0	0
2968_61	TNFSF15	Tumor necrosis factor ligand superfamily member 15	TNFSF15	O95150	ENSG00000181634	9966	HGNC:11931	UP	93		2	2				UP	UP
9021_1	TIM-1	Hepatitis A virus cellular receptor 1	HAVCR1	Q96D42	ENSG00000113249	26762	HGNC:17866	UP	93		0	0
15585_304	fibulin 5	Fibulin-5	FBLN5	Q9UBX5	ENSG00000140092	10516	HGNC:3602	UP	92		0	0
5632_6	CRAC1	Cartilage acidic protein 1	CRTAC1	Q9NQ79	ENSG00000095713	55118	HGNC:14882	UP	92		0	0
6556_5	ENPP5	Ectonucleotide pyrophosphatase/phosphodiesterase family member 5	ENPP5	Q9UJA9	ENSG00000112796	59084	HGNC:13717	DOWN	91		1	1		DOWN
8956_96	SREC-II	Scavenger receptor class F member 2	SCARF2	Q96GP6	ENSG00000244486	91179	HGNC:19869	UP	91		1	1					UP
18896_23	H6ST3	Heparan-sulfate 6-O-sulfotransferase 3	HS6ST3	Q8IZP7	ENSG00000185352	266722	HGNC:19134	DOWN	90		1	1		DOWN
15336_7	SELM	Selenoprotein M	SELM	Q8WWX9	NA	NA	HGNC:30397	UP	89		0	0
4930_21	Stanniocalcin-1	Stanniocalcin-1	STC1	P52823	ENSG00000159167	6781	HGNC:11373	UP	88		2	2				UP	UP
17682_1	CD46	Membrane cofactor protein	CD46	P15529	ENSG00000117335	4179	HGNC:6953	UP	88		0	0
4979_34	DERM	Dermatopontin	DPT	Q07507	ENSG00000143196	1805	HGNC:3011	UP	87		1	1				UP
11102_22	REG4	Regenerating islet-derived protein 4	REG4	Q9BYZ8	ENSG00000134193	83998	HGNC:22977	UP	86		2	2				UP	UP
13118_5	SMOC1	SPARC-related modular calcium-binding protein 1	SMOC1	Q9H4F8	ENSG00000198732	64093	HGNC:20318	UP	86		2	2				UP	UP
3362_61	CRDL1	Chordin-like protein 1	CHRDL1	Q9BU40	ENSG00000101938	91851	HGNC:29861	UP	86		2	2				UP	UP
8480_29	FBLN3	EGF-containing fibulin-like extracellular matrix protein 1	EFEMP1	Q12805	ENSG00000115380	2202	HGNC:3218	UP	86		2	2				UP	UP
5701_81	Tetranectin	Tetranectin	CLEC3B	P05452	ENSG00000163815	7123	HGNC:11891	DOWN	86		1	1		DOWN
10514_5	PGD2 synthase	Prostaglandin-H2 D-isomerase	PTGDS	P41222	ENSG00000107317	5730	HGNC:9592	UP	86		0	0
11278_4	COL11A2	Collagen alpha-2(XI) chain	COL11A2	P13942	ENSG00000230930	1302	HGNC:2187	DOWN	86		0	0
17366_6	DCNL1	DCN1-like protein 1	DCUN1D1	Q96GG9	ENSG00000043093	54165	HGNC:18184	UP	86		0	0
3336_50	TFPI	Tissue factor pathway inhibitor	TFPI	P10646	ENSG00000003436	7035	HGNC:11760	UP	86		0	0
8235_48	SCG1	Secretogranin-1	CHGB	P05060	ENSG00000089199	1114	HGNC:1930	UP	86		0	0
8007_19	Cathepsin B	Cathepsin B	CTSB	P07858	ENSG00000164733	1508	HGNC:2527	UP	85		2	2				UP	UP
15381_45	Discoidin domain receptor 2	Discoidin domain-containing receptor 2	DDR2	Q16832	ENSG00000162733	4921	HGNC:2731	UP	84		2	2				UP	UP
9348_1	C1RL1	Complement C1r subcomponent-like protein	C1RL	Q9NZP8	ENSG00000139178	51279	HGNC:21265	DOWN	84		1	0		UP
2637_77	Macrophage mannose receptor	Macrophage mannose receptor 1	MRC1	P22897	ENSG00000120586	4360	HGNC:7228	UP	83		1	1					UP
17735_130	GBRAP	Gamma-aminobutyric acid receptor-associated protein	GABARAP	O95166	ENSG00000170296	11337	HGNC:4067	UP	83		0	0
9316_67	WFDC1	WAP four-disulfide core domain protein 1	WFDC1	Q9HC57	ENSG00000103175	58189	HGNC:15466	UP	83		0	0
5879_51	Dynactin subunit 2	Dynactin subunit 2	DCTN2	Q13561	ENSG00000175203	10540	HGNC:2712	UP	82		2	2				UP	UP
12661_44	GBRL1	Gamma-aminobutyric acid receptor-associated protein-like 1	GABARAPL1	Q9H0R8	ENSG00000139112	NA	HGNC:4068	UP	81		0	0
15304_1	PAP1	Regenerating islet-derived protein 3-alpha	REG3A	Q06141	ENSG00000172016	5068	HGNC:8601	UP	81		0	0
15321_8	CPLX2	Complexin-2	CPLX2	Q6PUV4	ENSG00000145920	NA	HGNC:2310	UP	81		0	0
6462_12	TIMP-4	Metalloproteinase inhibitor 4	TIMP4	Q99727	ENSG00000157150	7079	HGNC:11823	UP	81		0	0
7179_69	NFASC	Neurofascin	NFASC	O94856	ENSG00000163531	23114	HGNC:29866	UP	81		0	0
19233_75	ATOX1	Copper transport protein ATOX1	ATOX1	O00244	ENSG00000177556	475	HGNC:798	UP	80		1	1		UP
11462_8	RBM9	RNA binding protein fox-1 homolog 2	RBFOX2	O43251	ENSG00000100320	23543	HGNC:9906	UP	80		0	0
18907_97	KI3L1	Killer cell immunoglobulin-like receptor 3DL1	KIR3DL1	P43629	ENSG00000167633	3811	HGNC:6338	UP	79		0	0
4297_62	Spondin-1	Spondin-1	SPON1	Q9HCB6	ENSG00000152268	10418	HGNC:11252	UP	78		2	2				UP	UP
16770_3	REG1B	Lithostathine-1-beta	REG1B	P48304	ENSG00000172023	5968	HGNC:9952	UP	78		0	0
18880_81	Collagen Type III	Collagen Type III	COL3A1	P02461	ENSG00000168542	1281	HGNC:2201	DOWN	78		0	0
3024_18	a2-Antiplasmin	Alpha-2-antiplasmin	SERPINF2	P08697	ENSG00000276838	5345	HGNC:9075	DOWN	78		0	0
3182_38	CD39	Ectonucleoside triphosphate diphosphohydrolase 1	ENTPD1	P49961	ENSG00000138185	953	HGNC:3363	UP	78		0	0
6392_7	WISP-2	WNT1-inducible-signaling pathway protein 2	WISP2	O76076	ENSG00000064205	8839	HGNC:12770	UP	78		0	0
8476_11	CgA	Chromogranin-A	CHGA	P10645	ENSG00000100604	1113	HGNC:1929	UP	77		2	2				UP	UP
13460_4	CHAD	Chondroadherin	CHAD	O15335	ENSG00000136457	1101	HGNC:1909	DOWN	77		0	0
2516_57	6Ckine	C-C motif chemokine 21	CCL21	O00585	ENSG00000137077	6366	HGNC:10620	DOWN	77		0	0
3220_40	RET	Proto-oncogene tyrosine-protein kinase receptor Ret	RET	P07949	ENSG00000165731	5979	HGNC:9967	DOWN	77		0	0
5108_72	Notch-3	Neurogenic locus notch homolog protein 3	NOTCH3	Q9UM47	ENSG00000074181	4854	HGNC:7883	UP	77		0	0
3066_12	Galectin-3	Galectin-3	LGALS3	P17931	ENSG00000131981	3958	HGNC:6563	UP	76		1	1				UP
15640_54	TAGL	Transgelin	TAGLN	Q01995	ENSG00000149591	6876	HGNC:11553	UP	76		0	0
5660_51	SOD3	Extracellular superoxide dismutase [Cu-Zn]	SOD3	P08294	ENSG00000109610	6649	HGNC:11181	UP	76		0	0
6938_21	PCDGC	Protocadherin gamma-A12	PCDHGA12	O60330	ENSG00000253159	26025	HGNC:8699	UP	76		0	0
8587_21	ISK52	Serine protease inhibitor Kazal-type 14	SPINK14	Q6IE38	ENSG00000196800	408187	HGNC:33825	UP	76		0	0
5813_58	Epo	Erythropoietin	EPO	P01588	ENSG00000130427	2056	HGNC:3415	UP	75		2	2				UP	UP
3340_53	TSP4	Thrombospondin-4	THBS4	P35443	ENSG00000113296	7060	HGNC:11788	UP	74		0	0
7145_1	ITIH3	Inter-alpha-trypsin inhibitor heavy chain H3	ITIH3	Q06033	ENSG00000162267	3699	HGNC:6168	UP	73		0	0
4141_79	IP-10	C-X-C motif chemokine 10	CXCL10	P02778	ENSG00000169245	3627	HGNC:10637	UP	72		1	1				UP
15467_10	CTHR1	Collagen triple helix repeat-containing protein 1	CTHRC1	Q96CG8	ENSG00000164932	115908	HGNC:18831	UP	72		0	0
17327_3	CNPY3	Protein canopy homolog 3	CNPY3	Q9BT09	ENSG00000137161	NA	HGNC:11968	UP	72		0	0
9018_38	PCD10	Protocadherin-10	PCDH10	Q9P2E7	ENSG00000138650	57575	HGNC:13404	UP	72		0	0
11104_13	YKL-40	Chitinase-3-like protein 1	CHI3L1	P36222	ENSG00000133048	1116	HGNC:1932	UP	71		2	2				UP	UP
5443_62	ANP	Atrial natriuretic factor	NPPA	P01160	ENSG00000175206	4878	HGNC:7939	UP	71		2	2				UP	UP
11277_23	ATF6A	Cyclic AMP-dependent transcription factor ATF-6 alpha	ATF6	P18850	ENSG00000118217	22926	HGNC:791	DOWN	71		0	0
16057_6	IGF-II receptor	Cation-independent mannose-6-phosphate receptor	IGF2R	P11717	ENSG00000197081	3482	HGNC:5467	UP	71		0	0
2952_75	IGF-I	Insulin-like growth factor I	IGF1	P05019	ENSG00000017427	3479	HGNC:5464	DOWN	71		0	0
5688_65	CBLN4	Cerebellin-4	CBLN4	Q9NTU7	ENSG00000054803	140689	HGNC:16231	DOWN	71		0	0
8304_50	OPG	Tumor necrosis factor receptor superfamily member 11B	TNFRSF11B	O00300	ENSG00000164761	4982	HGNC:11909	UP	71		0	0
6507_16	NCAM2	Neural cell adhesion molecule 2	NCAM2	O15394	ENSG00000154654	4685	HGNC:7657	DOWN	70		1	1		DOWN
11140_56	CO1A1	Collagen alpha-1(I) chain	COL1A1	P02452	ENSG00000108821	1277	HGNC:2197	DOWN	70		0	0
14227_21	MYL6B	Myosin light chain 6B	MYL6B	P14649	ENSG00000196465	140465	HGNC:29823	UP	70		0	0
5392_73	Fas, soluble	Tumor necrosis factor receptor superfamily member 6	FAS	P25445	ENSG00000026103	355	HGNC:11920	UP	70		0	0
8005_1	MXRA7	Matrix-remodeling-associated protein 7	MXRA7	P84157	ENSG00000182534	439921	HGNC:7541	UP	70		0	0
9216_100	PLXB2	Plexin-B2	PLXNB2	O15031	ENSG00000196576	23654	HGNC:9104	UP	70		0	0
11237_49	PCOC1	Procollagen C-endopeptidase enhancer 1	PCOLCE	Q15113	ENSG00000106333	5118	HGNC:8738	UP	69		0	0
8464_31	RSPO4	R-spondin-4	RSPO4	Q2I0M5	ENSG00000101282	343637	HGNC:16175	UP	68		2	2				UP	UP
13109_82	NEGR1	Neuronal growth regulator 1	NEGR1	Q7Z3B1	ENSG00000172260	257194	HGNC:17302	UP	68		0	0
16890_37	ATL1	ADAMTS-like protein 1	ADAMTSL1	Q8N6G6	ENSG00000178031	92949	HGNC:14632	UP	67		0	0
5364_7	SET	Protein SET	SET	Q01105	ENSG00000119335	6418	HGNC:10760	DOWN	67		0	0
11510_31	Apo L1	Apolipoprotein L1	APOL1	O14791	ENSG00000100342	8542	HGNC:618	DOWN	66		1	1				DOWN
8942_2	RM21	39S ribosomal protein L21, mitochondrial	MRPL21	Q7Z2W9	ENSG00000197345	219927	HGNC:14479	DOWN	66		1	0		UP
11212_7	TXND5	Thioredoxin domain-containing protein 5	TXNDC5	Q8NBS9	ENSG00000239264	81567	HGNC:21073	UP	66		0	0
13098_93	VEGF-D	Vascular endothelial growth factor D	FIGF	O43915	ENSG00000165197	2277	HGNC:3708	UP	66		0	0
14689_3	SEC13	Protein SEC13 homolog	SEC13	P55735	ENSG00000157020	6396	HGNC:10697	UP	66		0	0
3607_71	DKK3	Dickkopf-related protein 3	DKK3	Q9UBP4	ENSG00000050165	27122	HGNC:2893	UP	66		0	0
5654_70	TMX3	Protein disulfide-isomerase TMX3	TMX3	Q96JJ7	ENSG00000166479	54495	HGNC:24718	UP	66		0	0
5111_15	NRX3B	Neurexin-3-beta	NRXN3	Q9HDB5	ENSG00000021645	9369	HGNC:8010	UP	65		2	2				UP	UP
11352_42	TITIN	Titin	TTN	Q8WZ42	NA	7273	HGNC:12403	UP	65		0	0
12417_46	TPRKB	EKC/KEOPS complex subunit TPRKB	TPRKB	Q9Y3C4	ENSG00000144034	NA	HGNC:24259	UP	65		0	0
7856_51	F151A	Protein FAM151A	FAM151A	Q8WW52	ENSG00000162391	338094	HGNC:25032	DOWN	65		0	0
9876_20	aldolase C	Fructose-bisphosphate aldolase C	ALDOC	P09972	ENSG00000109107	230	HGNC:418	DOWN	65		0	0
13122_19	FLRT2	Leucine-rich repeat transmembrane protein FLRT2	FLRT2	O43155	ENSG00000185070	23768	HGNC:3761	UP	64		2	2				UP	UP
2913_1	MPIF-1	C-C motif chemokine 23	CCL23	P55773	ENSG00000167236	6368	HGNC:10622	UP	64		2	2				UP	UP
3447_64	IL-8	Interleukin-8	CXCL8	P10145	ENSG00000169429	3576	HGNC:6025	UP	64		1	1					UP
4435_66	ENPP7	Ectonucleotide pyrophosphatase/phosphodiesterase family member 7	ENPP7	Q6UWV6	ENSG00000182156	339221	HGNC:23764	UP	64		0	0
6941_11	SUMF1	Sulfatase-modifying factor 1	SUMF1	Q8NBK3	ENSG00000144455	285362	HGNC:20376	UP	64		0	0
9076_25	PENK	Proenkephalin-A	PENK	P01210	ENSG00000181195	5179	HGNC:8831	UP	64		0	0
15569_15	Collagen II	Collagen Type II	COL2A1	P02458	ENSG00000139219	1280	HGNC:2200	DOWN	63		0	0
13094_75	RSPO3	R-spondin-3	RSPO3	Q9BXY4	ENSG00000146374	84870	HGNC:20866	UP	62		2	2				UP	UP
13133_73	LTBP4	Latent-transforming growth factor beta-binding protein 4	LTBP4	Q8N2S1	ENSG00000090006	8425	HGNC:6717	UP	62		2	2				UP	UP
15491_20	CD248	Endosialin	CD248	Q9HCU0	ENSG00000174807	57124	HGNC:18219	UP	62		1	0		DOWN
18376_19	Myosin light chain 1	Myosin light chain 3	MYL3	P08590	ENSG00000160808	4634	HGNC:7584	UP	62		0	0
19601_15	ASB9	Ankyrin repeat and SOCS box protein 9	ASB9	Q96DX5	ENSG00000102048	140462	HGNC:17184	UP	62		0	0
6367_66	fibromodulin	fibromodulin	FMOD	Q06828	ENSG00000122176	2331	HGNC:3774	DOWN	62		0	0
8258_22	UXS1	UDP-glucuronic acid decarboxylase 1	UXS1	Q8NBZ7	ENSG00000115652	80146	HGNC:17729	DOWN	62		0	0
3327_27	NET4	Netrin-4	NTN4	Q9HB63	ENSG00000074527	59277	HGNC:13658	DOWN	61		1	0					UP
3628_3	MP2K2	Dual specificity mitogen-activated protein kinase kinase 2	MAP2K2	P36507	ENSG00000126934	5605	HGNC:6842	UP	61		1	1				UP
3581_53	a2-HS-Glycoprotein	Alpha-2-HS-glycoprotein	AHSG	P02765	ENSG00000145192	197	HGNC:349	DOWN	61		0	0
5598_3	GREM2	Gremlin-2	GREM2	Q9H772	ENSG00000180875	64388	HGNC:17655	UP	61		0	0
11116_16	CK087	Uncharacterized protein C11orf87	C11orf87	Q6NUJ2	ENSG00000185742	NA	HGNC:33788	UP	60		0	0
11219_95	FGFP3	Fibroblast growth factor-binding protein 3	FGFBP3	Q8TAT2	ENSG00000174721	143282	HGNC:23428	UP	60		0	0
13101_60	SOST	Sclerostin	SOST	Q9BQB4	ENSG00000167941	50964	HGNC:13771	UP	59		0	0
15470_11	Hexosaminidase B	Beta-hexosaminidase subunit beta	HEXB	P07686	ENSG00000049860	3074	HGNC:4879	UP	59		0	0
16919_1	ACBP	Acyl-CoA-binding protein	DBI	P07108	ENSG00000155368	1622	HGNC:2690	UP	59		0	0
18871_24	AIF1L	Allograft inflammatory factor 1-like	AIF1L	Q9BQI0	ENSG00000126878	83543	HGNC:28904	UP	59		0	0
19243_2	PFD2	Prefoldin subunit 2	PFDN2	Q9UHV9	ENSG00000143256	5202	HGNC:8867	UP	59		0	0
3600_2	Chitotriosidase-1	Chitotriosidase-1	CHIT1	Q13231	ENSG00000133063	1118	HGNC:1936	UP	59		0	0
6404_20	C1QRF	C1q-related factor	C1QL1	O75973	ENSG00000131094	10882	HGNC:24182	UP	59		0	0
9053_16	CRIP2	Cysteine-rich protein 2	CRIP2	P52943	ENSG00000182809	1397	HGNC:2361	UP	59		0	0
6342_10	Nephronectin	Nephronectin	NPNT	Q6UXI9	ENSG00000168743	255743	HGNC:27405	UP	58		0	0
9986_14	Neuropeptide W	Neuropeptide W	NPW	Q8N729	ENSG00000183971	283869	HGNC:30509	UP	58		0	0
17750_8	RIR2	Ribonucleoside-diphosphate reductase subunit M2	RRM2	P31350	ENSG00000171848	6241	HGNC:10452	UP	57		0	0
3293_2	CD5L	CD5 antigen-like	CD5L	O43866	ENSG00000073754	922	HGNC:1690	UP	57		0	0
6605_17	IGFALS	Insulin-like growth factor-binding protein complex acid labile subunit	IGFALS	P35858	ENSG00000099769	3483	HGNC:5468	DOWN	57		0	0
11208_15	NAGPA	N-acetylglucosamine-1-phosphodiester alpha-N-acetylglucosaminidase	NAGPA	Q9UK23	ENSG00000103174	NA	HGNC:17378	DOWN	56		1	1		DOWN
7955_195	ITI heavy chain H1	Inter-alpha-trypsin inhibitor heavy chain H1	ITIH1	P19827	ENSG00000055957	3697	HGNC:6166	DOWN	56		0	0
14037_18	RANB3	Ran-binding protein 3	RANBP3	Q9H6Z4	ENSG00000031823	8498	HGNC:9850	UP	55		0	0
15570_99	Complement receptor type 2	Complement receptor type 2	CR2	P20023	ENSG00000117322	1380	HGNC:2336	DOWN	55		0	0
19290_5	HPRT	Hypoxanthine-guanine phosphoribosyltransferase	HPRT1	P00492	ENSG00000165704	3251	HGNC:5157	DOWN	55		0	0
3651_50	VEGF sR2	Vascular endothelial growth factor receptor 2	KDR	P35968	ENSG00000128052	3791	HGNC:6307	DOWN	55		0	0
8080_24	PSMP	Prostate-associated microseminoprotein	MSMP	Q1L6U9	ENSG00000215183	692094	HGNC:29663	DOWN	55		0	0
9578_263	MANS4	MANSC domain-containing protein 4	MANSC4	A6NHS7	ENSG00000205693	100287284	HGNC:40023	UP	55		0	0
18310_26	SELW	Selenoprotein W	SEPW1	P63302	ENSG00000178980	6415	HGNC:10752	UP	54		0	0
3799_11	Carbonic anhydrase III	Carbonic anhydrase 3	CA3	P07451	ENSG00000164879	761	HGNC:1374	UP	54		0	0
17751_68	CRBB1	Beta-crystallin B1	CRYBB1	P53674	ENSG00000100122	1414	HGNC:2397	UP	53		0	0
17781_191	MLP3A	Microtubule-associated proteins 1A/1B light chain 3A	MAP1LC3A	Q9H492	ENSG00000101460	84557	HGNC:6838	UP	53		0	0
18830_1	Omentin	Intelectin-1	ITLN1	Q8WWA0	ENSG00000179914	55600	HGNC:18259	UP	53		0	0
6440_31	MFAP5	Microfibrillar-associated protein 5	MFAP5	Q13361	ENSG00000197614	8076	HGNC:29673	DOWN	52		1	1		DOWN
6649_51	NET1	Netrin-1	NTN1	O95631	ENSG00000065320	9423	HGNC:8029	UP	52		1	1					UP
12812_25	ACYP2	Acylphosphatase-2	ACYP2	P14621	ENSG00000170634	98	HGNC:180	UP	52		0	0
2960_66	Properdin	Properdin	CFP	P27918	ENSG00000126759	5199	HGNC:8864	DOWN	52		0	0
7083_74	MATN4	Matrilin-4	MATN4	O95460	ENSG00000124159	8785	HGNC:6910	DOWN	52		0	0
7251_64	C1QT3	Complement C1q tumor necrosis factor-related protein 3	C1QTNF3	Q9BXJ4	ENSG00000082196	114899	HGNC:14326	UP	52		0	0
8973_23	FCRL4	Fc receptor-like protein 4	FCRL4	Q96PJ5	ENSG00000163518	83417	HGNC:18507	DOWN	52		0	0
2813_11	ART	Agouti-related protein	AGRP	O00253	ENSG00000159723	181	HGNC:330	DOWN	51		1	0				UP
4328_2	BOC	Brother of CDO	BOC	Q9BWV1	ENSG00000144857	91653	HGNC:17173	DOWN	51		1	1		DOWN
19376_74	NNMT	Nicotinamide N-methyltransferase	NNMT	P40261	ENSG00000166741	4837	HGNC:7861	UP	51		0	0
3168_8	ADAMTS-5	A disintegrin and metalloproteinase with thrombospondin motifs 5	ADAMTS5	Q9UNA0	ENSG00000154736	11096	HGNC:221	UP	51		0	0
9844_138	ACTN2	Alpha-actinin-2	ACTN2	P35609	ENSG00000077522	88	HGNC:164	UP	51		0	0
3175_51	ATS13	A disintegrin and metalloproteinase with thrombospondin motifs 13	ADAMTS13	Q76LX8	ENSG00000160323	11093	HGNC:1366	DOWN	50		2	2				DOWN	DOWN
3364_76	Cathepsin V	Cathepsin L2	CTSV	O60911	ENSG00000136943	1515	HGNC:2538	DOWN	50		2	2		DOWN			DOWN
4157_2	Thrombin	Thrombin	F2	P00734	ENSG00000180210	2147	HGNC:3535	DOWN	50		2	2				DOWN	DOWN
12475_48	CLIC5	Chloride intracellular channel protein 5	CLIC5	Q9NZA1	ENSG00000112782	NA	HGNC:13517	DOWN	50		0	0
4324_33	CYTT	Cystatin-SA	CST2	P09228	ENSG00000170369	1470	HGNC:2474	UP	50		0	0
9971_5	CSMD2	CUB and sushi domain-containing protein 2	CSMD2	Q7Z408	ENSG00000121904	114784	HGNC:19290	UP	50		0	0
18174_79	PDC6I	Programmed cell death 6-interacting protein	PDCD6IP	Q8WUM4	ENSG00000170248	10015	HGNC:8766	DOWN	48		0	0
12630_8	ARFP2	Arfaptin-2	ARFIP2	P53365	ENSG00000132254	23647	HGNC:17160	UP	47		1	0		DOWN
3461_58	PGCB	Brevican core protein	BCAN	Q96GW7	ENSG00000132692	63827	HGNC:23059	DOWN	47		1	1		DOWN
13114_50	Lumican	Lumican	LUM	P51884	ENSG00000139329	4060	HGNC:6724	UP	47		0	0
13434_172	PARVA	Alpha-parvin	PARVA	Q9NVD7	ENSG00000197702	55742	HGNC:14652	UP	47		0	0
5069_9	DAF	Complement decay-accelerating factor	CD55	P08174	ENSG00000196352	1604	HGNC:2665	UP	47		0	0
5631_83	MOTI	Promotilin	MLN	P12872	ENSG00000096395	4295	HGNC:7141	UP	47		0	0
5636_10	MFAP4	Microfibril-associated glycoprotein 4	MFAP4	P55083	ENSG00000166482	4239	HGNC:7035	UP	47		0	0
12381_26	CBR1	Carbonyl reductase [NADPH] 1	CBR1	P16152	ENSG00000159228	873	HGNC:1548	UP	46		0	0
6570_1	CODA1	Collagen alpha-1(XIII) chain	COL13A1	Q5TAT6	ENSG00000197467	1305	HGNC:2190	DOWN	46		0	0
5698_60	Tenascin-X	Tenascin-X	TNXB	P22105	NA	7148	HGNC:11976	DOWN	45		1	1		DOWN
4541_49	CDON	Cell adhesion molecule-related/down-regulated by oncogenes	CDON	Q4KMG0	ENSG00000064309	50937	HGNC:17104	DOWN	45		0	0
4831_4	sL-Selectin	L-Selectin	SELL	P14151	ENSG00000188404	6402	HGNC:10720	DOWN	45		0	0
15384_15	KLOTHO	Klotho	KL	Q9UEF7	ENSG00000133116	9365	HGNC:6344	DOWN	44		1	1		DOWN
14133_93	IL-1 sRII	Interleukin-1 receptor type 2	IL1R2	P27930	ENSG00000115590	7850	HGNC:5994	DOWN	44		0	0
8892_14	PEAR1	Platelet endothelial aggregation receptor 1	PEAR1	Q5VY43	ENSG00000187800	375033	HGNC:33631	DOWN	44		0	0
5087_5	IL-22BP	Interleukin-22 receptor subunit alpha-2	IL22RA2	Q969J5	ENSG00000164485	116379	HGNC:14901	DOWN	43		1	1					DOWN
14684_17	CAN2	Calpain-2 catalytic subunit	CAPN2	P17655	ENSG00000162909	824	HGNC:1479	UP	43		0	0
6485_59	IGLL1	Immunoglobulin lambda-like polypeptide 1	IGLL1	P15814	ENSG00000128322	3543	HGNC:5870	DOWN	43		0	0
4187_49	6-Phosphogluconate dehydrogenase	6-phosphogluconate dehydrogenase, decarboxylating	PGD	P52209	ENSG00000142657	5226	HGNC:8891	DOWN	42		1	1		DOWN
10924_258	NEUFC	Neuferricin	CYB5D2	Q8WUJ1	ENSG00000167740	124936	HGNC:28471	UP	42		0	0
10974_20	ISK7	Serine protease inhibitor Kazal-type 7	SPINK7	P58062	ENSG00000145879	84651	HGNC:24643	UP	42		0	0
5018_68	Peroxiredoxin-6	Peroxiredoxin-6	PRDX6	P30041	ENSG00000117592	9588	HGNC:16753	DOWN	42		0	0
8773_172	EMIL3	EMILIN-3	EMILIN3	Q9NT22	ENSG00000183798	90187	HGNC:16123	DOWN	41		0	0
2475_1	SCF sR	Mast/stem cell growth factor receptor Kit	KIT	P10721	ENSG00000157404	3815	HGNC:6342	DOWN	40		1	1					DOWN
13686_2	IL-5 Ra	Interleukin-5 receptor subunit alpha	IL5RA	Q01344	ENSG00000091181	3568	HGNC:6017	UP	40		0	0
2571_12	IGFBP-3	Insulin-like growth factor-binding protein 3	IGFBP3	P17936	ENSG00000146674	3486	HGNC:5472	DOWN	40		0	0
3378_49	Kallikrein 7	Kallikrein-7	KLK7	P49862	ENSG00000169035	5650	HGNC:6368	DOWN	40		0	0
3803_10	CYTD	Cystatin-D	CST5	P28325	ENSG00000170367	1473	HGNC:2477	UP	40		0	0
7551_33	LRC32	Leucine-rich repeat-containing protein 32	LRRC32	Q14392	ENSG00000137507	2615	HGNC:4161	UP	40		0	0
7163_26	lacritin	Extracellular glycoprotein lacritin	LACRT	Q9GZZ8	ENSG00000135413	90070	HGNC:16430	DOWN	38		0	0
13666_222	Carbonic Anhydrase X	Carbonic anhydrase-related protein 10	CA10	Q9NS85	ENSG00000154975	56934	HGNC:1369	DOWN	37		0	0
4991_12	GPC5	Glypican-5	GPC5	P78333	ENSG00000179399	2262	HGNC:4453	DOWN	37		0	0
6060_2	PIP	Prolactin-inducible protein	PIP	P12273	ENSG00000159763	5304	HGNC:8993	DOWN	37		0	0
6451_64	ASPN	Asporin	ASPN	Q9BXN1	ENSG00000106819	54829	HGNC:14872	UP	36		0	0
7154_92	CF058	Protein LEG1 homolog	LEG1	Q6P5S2	ENSG00000184530	352999	HGNC:20960	DOWN	36		0	0
9409_11	TRYB1	Tryptase beta-1	TPSAB1	Q15661	ENSG00000172236	7177	HGNC:12019	UP	35		0	0
15566_10	Calponin-1	Calponin-1	CNN1	P51911	ENSG00000130176	1264	HGNC:2155	UP	33		0	0
15589_1	Gc-Globulin, Mixed Type	Vitamin D-binding protein	GC	P02774	ENSG00000145321	2638	HGNC:4187	DOWN	33		0	0
2828_82	HAI-1	Kunitz-type protease inhibitor 1	SPINT1	O43278	ENSG00000166145	6692	HGNC:11246	DOWN	33		0	0
4314_12	XTP3A	dCTP pyrophosphatase 1	DCTPP1	Q9H773	ENSG00000179958	79077	HGNC:28777	UP	33		0	0
4911_49	Glutathione S-transferase Pi	Glutathione S-transferase P	GSTP1	P09211	ENSG00000084207	2950	HGNC:4638	UP	33		0	0
15622_13	OBCAM	Opioid-binding protein/cell adhesion molecule	OPCML	Q14982	ENSG00000183715	4978	HGNC:8143	UP	31		0	0
5621_64	THSD1	Thrombospondin type-1 domain-containing protein 1	THSD1	Q9NS62	ENSG00000136114	55901	HGNC:17754	DOWN	27		0	0
8229_1	GXLT1	Glucoside xylosyltransferase 1	GXYLT1	Q4G148	ENSG00000151233	283464	HGNC:27482	UP	26		0	0
4588_1	PH	Pancreatic hormone	PPY	P01298	ENSG00000108849	5539	HGNC:9327	UP	25		1	1				UP
9185_15	TFF1	Trefoil factor 1	TFF1	P04155	ENSG00000160182	7031	HGNC:11755	UP	23		0	0
3403_1	TPSB2	Tryptase beta-2	TPSB2	P20231	ENSG00000172236	64499	HGNC:14120	UP	22		0	0
15620_4	NLGN1	Neuroligin-1	NLGN1	Q8N2Q7	ENSG00000169760	22871	HGNC:14291	UP	21		0	0
3344_60	Antithrombin III	Antithrombin-III	SERPINC1	P01008	ENSG00000117601	462	HGNC:775	DOWN	20		1	1		DOWN
2765_4	GDF-11/8	Growth/differentiation factor 11/8	GDF11|MSTN	O95390|O14793	NA	NA	HGNC:4223|HGNC:4216	DOWN			1	1		DOWN
11089_7	IgA	Immunoglobulin A	IGHA1|IGHA2	P01876|P01877	NA	3493|3494	HGNC:5478|HGNC:5479	UP			0	0

## Sheet: ST8.PhenotypeAPenrich
ST8. Overview of all phenotypes in Ferkingstat, et al (2021) and tests for AP enrichments. Provided are the number of all associated plasma proteins, AP associations, the proportions of APs in all plasma protein associations, and the proportion of all APs associated to the phenotypes.
Phenotype	AllAssociations	APassociations	% AP (all associations)	% AP (of all APs)	pval	qval	bonf
Heart_failure	717	175	0.244073	0.641026	4.96974e-90	1.57541e-87	1.57541e-87
Pneumonia	478	145	0.303347	0.531136	6.69276e-85	1.0608e-82	2.1216e-82
Dialysis_kidney_transplant_and_CKD_stage_4_and_5	1097	199	0.181404	0.728938	1.612e-81	1.70335e-79	5.11006e-79
Metabolic_acidosis	550	149	0.270909	0.545788	7.20116e-80	5.70692e-78	2.28277e-77
Dementia_other_than_Alzheimers	615	155	0.252033	0.567766	8.04088e-79	5.09792e-77	2.54896e-76
Protein_Urine_present_vs_absent	553	146	0.264014	0.534799	4.06334e-76	2.1468e-74	1.28808e-73
Estimated_Glomerular_Filtration_Rate	1586	224	0.141236	0.820513	5.53249e-75	2.50543e-73	1.7538e-72
Urea	905	176	0.194475	0.644689	6.67774e-73	2.64606e-71	2.11684e-70
Creatinine	1606	223	0.138854	0.81685	1.02789e-72	3.62046e-71	3.25841e-70
Cellulitis	278	107	0.384892	0.391941	9.93383e-72	3.14902e-70	3.14902e-69
Renal_tubulopathies	292	108	0.369863	0.395604	2.63053e-70	7.5807e-69	8.33877e-68
Gout_Disease	454	128	0.281938	0.468864	1.28254e-68	3.38804e-67	4.06565e-66
Albumin	828	164	0.198068	0.600733	2.65101e-67	6.46438e-66	8.40369e-65
Respiratory_alkalosis	464	127	0.273707	0.465201	3.02392e-66	6.84703e-65	9.58584e-64
Alzheimers_disease_or_Dementia	471	127	0.269639	0.465201	2.24044e-65	4.73481e-64	7.10221e-63
Lymphocytes_WBC_corrected	605	137	0.226446	0.501832	5.90959e-61	1.17084e-59	1.87334e-58
Cataract	255	93	0.364706	0.340659	6.61149e-59	1.17933e-57	2.09584e-56
Mean_Corpuscular_Hemoglobin_Concentration	647	139	0.214838	0.509158	6.69649e-59	1.17933e-57	2.12279e-56
Lactate_Dehydrogenase	1283	189	0.147311	0.692308	1.04071e-58	1.73635e-57	3.29906e-56
Kidney_failure	1681	212	0.126115	0.776557	1.13696e-57	1.80209e-56	3.60418e-55
Neutrophils_WBC_corrected	624	133	0.213141	0.487179	2.73942e-55	4.13521e-54	8.68395e-53
Invasive_Staph_aureus	174	75	0.431034	0.274725	4.18378e-53	6.02845e-52	1.32626e-50
Peripheral_Artery_Disease	362	101	0.279006	0.369963	1.13344e-51	1.56218e-50	3.593e-49
Invasive_bacteria	217	81	0.373272	0.296703	1.18608e-51	1.56662e-50	3.75988e-49
Invasive_Gram_positive	251	86	0.342629	0.315018	1.79079e-51	2.27073e-50	5.67682e-49
Echo_Ejection_Fraction_reduced	204	78	0.382353	0.285714	1.50489e-50	1.83481e-49	4.77051e-48
Gastric_ulcer	122	60	0.491803	0.21978	2.29207e-46	2.69105e-45	7.26585e-44
COPD_all_vs_Old_Controls	308	89	0.288961	0.326007	2.61234e-46	2.95755e-45	8.28113e-44
Iron_deficiency_anemia	172	67	0.389535	0.245421	1.07019e-43	1.16983e-42	3.39251e-41
Glucose_Urine_present_vs_absent	543	112	0.206262	0.410256	2.07921e-43	2.19704e-42	6.59111e-41
Stroke_Ischemic	210	72	0.342857	0.263736	1.34436e-42	1.37471e-41	4.26161e-40
Respiratory_failure	241	76	0.315353	0.278388	4.2636e-42	4.22363e-41	1.35156e-39
Height_Max	328	87	0.265244	0.318681	7.86424e-42	7.55444e-41	2.49297e-39
Venous_thromboembolism	166	64	0.385542	0.234432	2.46328e-41	2.29664e-40	7.80859e-39
Phobias	548	108	0.19708	0.395604	1.37927e-39	1.24896e-38	4.37228e-37
Bicarbonate	331	85	0.256798	0.311355	1.41838e-39	1.24896e-38	4.49627e-37
Complications_and_illdefined_descriptions_of_heart_disease	77	45	0.584416	0.164835	3.67352e-39	3.14731e-38	1.1645e-36
Nicotine_dependence	354	86	0.242938	0.315018	5.10386e-38	4.25769e-37	1.61792e-35
Retention_of_urine	101	49	0.485149	0.179487	2.3067e-37	1.87493e-36	7.31223e-35
Pulse_Pressure	968	138	0.142562	0.505495	1.24803e-35	9.8662e-35	3.95625e-33
B12	568	105	0.184859	0.384615	1.27607e-35	9.8662e-35	4.04514e-33
Amylase	259	71	0.274131	0.260073	1.16814e-34	8.81666e-34	3.703e-32
Cardiac_arrest	56	36	0.642857	0.131868	1.52303e-33	1.12279e-32	4.82799e-31
Acute_Kidney_Injury	110	46	0.418182	0.168498	1.95819e-31	1.41079e-30	6.20747e-29
Tubulointerstitial_diseases	63	36	0.571429	0.131868	6.92037e-31	4.87501e-30	2.19376e-28
Diarrhea_and_gastroenteritis_of_infectious_origin	99	43	0.434343	0.157509	3.09439e-30	2.13244e-29	9.80921e-28
Trunk_Lean_Mass	234	62	0.264957	0.227106	3.63278e-29	2.4502e-28	1.15159e-26
Autoimmune_Thyroid_Disease	167	53	0.317365	0.194139	3.96308e-29	2.61728e-28	1.2563e-26
Kidney_Cancer	1188	143	0.12037	0.52381	1.324e-28	8.56549e-28	4.19709e-26
Obstructive_and_reflux_uropathy	89	39	0.438202	0.142857	1.23845e-27	7.85175e-27	3.92587e-25
Nicotine_dependence_vs_low_Quantity_Smokers	266	64	0.240602	0.234432	1.68409e-27	1.04678e-26	5.33857e-25
Gastritis_and_duodenitis	62	33	0.532258	0.120879	5.54204e-27	3.37851e-26	1.75683e-24
Alcohol_Dependence	375	74	0.197333	0.271062	4.92723e-26	2.94704e-25	1.56193e-23
Depression	184	52	0.282609	0.190476	7.54686e-26	4.43029e-25	2.39236e-23
COPD_exacerbations	116	41	0.353448	0.150183	1.2563e-24	7.24086e-24	3.98247e-22
Atherosclerotic_diseases	1298	143	0.110169	0.52381	2.62424e-24	1.4855e-23	8.31883e-22
B_lymphoid_cell_diseases	230	56	0.243478	0.205128	2.92273e-24	1.62545e-23	9.26504e-22
COPD_Emphy	139	44	0.316547	0.161172	3.93668e-24	2.1516e-23	1.24793e-21
Eosinophils_WBC_corrected	183	50	0.273224	0.18315	4.14107e-24	2.22495e-23	1.31272e-21
Lymphoproliferative_diseases	225	55	0.244444	0.201465	6.50345e-24	3.43599e-23	2.06159e-21
Colorectal_Cancer	193	51	0.264249	0.186813	7.46579e-24	3.87976e-23	2.36665e-21
Phosphate_Serum	245	57	0.232653	0.208791	1.27553e-23	6.52166e-23	4.04343e-21
Malaise_and_fatigue	47	27	0.574468	0.0989011	1.97672e-23	9.94634e-23	6.2662e-21
Cystitis	66	31	0.469697	0.113553	3.08699e-23	1.52902e-22	9.78575e-21
Rehab_admission	436	75	0.172018	0.274725	1.83977e-22	8.97241e-22	5.83206e-20
Bilirubin	314	63	0.200637	0.230769	2.0876e-22	1.00268e-21	6.61769e-20
Sodium	278	59	0.21223	0.216117	2.92e-22	1.38155e-21	9.25641e-20
Hyperkinetic_disorders	81	33	0.407407	0.120879	3.05573e-22	1.42451e-21	9.68668e-20
Cholelithiasis	368	68	0.184783	0.249084	4.37129e-22	2.00826e-21	1.3857e-19
Sleep_disorders	349	66	0.189112	0.241758	5.39643e-22	2.43937e-21	1.71067e-19
ECG_leadmeasurementaVR_qrsppk	66	30	0.454545	0.10989	5.46358e-22	2.43937e-21	1.73196e-19
Gallstones	316	62	0.196203	0.227106	1.68379e-21	7.41337e-21	5.33763e-19
Aortic_aneurysm_and_dissection	45	25	0.555556	0.0915751	2.8843e-21	1.2525e-20	9.14323e-19
EverSmokers_vs_NeverSmokers	1246	134	0.107544	0.490842	3.31887e-21	1.42173e-20	1.05208e-18
Lipase	198	48	0.242424	0.175824	1.06265e-20	4.49148e-20	3.36861e-18
Aortic_Valve_Stenosis	67	29	0.432836	0.106227	1.52679e-20	6.36831e-20	4.83992e-18
MGUS	69	29	0.42029	0.106227	4.18718e-20	1.72381e-19	1.32734e-17
pH_Urine	558	82	0.146953	0.300366	4.79152e-20	1.94732e-19	1.51891e-17
Panicdisorder	278	56	0.201439	0.205128	5.85121e-20	2.34789e-19	1.85483e-17
Coronary_Artery_Disease	1355	138	0.101845	0.505495	1.09972e-19	4.31239e-19	3.4861e-17
Osteoarthritis_any	71	29	0.408451	0.106227	1.1019e-19	4.31239e-19	3.49304e-17
COPD_all_30PY	97	33	0.340206	0.120879	2.38611e-19	9.22437e-19	7.56398e-17
Blood_Urine_present_vs_absent	39	22	0.564103	0.0805861	4.94985e-19	1.89049e-18	1.5691e-16
Colon_Cancer	114	35	0.307018	0.128205	8.04495e-19	3.03601e-18	2.55025e-16
Abdominal_and_pelvic_pain	54	25	0.462963	0.0915751	1.00755e-18	3.75758e-18	3.19395e-16
Hip_BMD	60	26	0.433333	0.0952381	1.56876e-18	5.78254e-18	4.97298e-16
Abdominal_Aortic_Aneurysm	43	22	0.511628	0.0805861	8.4648e-18	3.0843e-17	2.68334e-15
Hypotension	27	18	0.666667	0.0659341	1.22661e-17	4.4186e-17	3.88837e-15
Fibromyalgia	173	41	0.236994	0.150183	2.3468e-17	8.35883e-17	7.43936e-15
Immunosuppressant_Drugs	325	57	0.175385	0.208791	2.55616e-17	9.00336e-17	8.10303e-15
Aspartate_Transaminase	2013	171	0.0849478	0.626374	3.19185e-17	1.11189e-16	1.01182e-14
Hypothyroidism	85	29	0.341176	0.106227	3.77663e-17	1.30129e-16	1.19719e-14
Anemia	152	38	0.25	0.139194	5.63178e-17	1.91965e-16	1.78527e-14
Myocardial_Infarction	1287	128	0.0994561	0.468864	6.92871e-17	2.3366e-16	2.1964e-14
Abnormalities_of_breathing	29	18	0.62069	0.0659341	8.2426e-17	2.75043e-16	2.6129e-14
Testosterone_combined	282	52	0.184397	0.190476	8.96946e-17	2.96179e-16	2.84332e-14
Bariatric_surgery	88	29	0.329545	0.106227	1.10962e-16	3.62628e-16	3.51749e-14
Diverticular_disease	82	28	0.341463	0.102564	1.33066e-16	4.30427e-16	4.21819e-14
Acute_and_chronic_nephritis	30	18	0.6	0.0659341	1.96607e-16	6.2954e-16	6.23245e-14
Paralytic_ileus_and_intestinal_obstruction_without_hernia	39	20	0.512821	0.0732601	2.63881e-16	8.36502e-16	8.36502e-14
Gastroesophageal_reflux_disease	40	20	0.5	0.0732601	5.03573e-16	1.58052e-15	1.59633e-13
Creatine_Kinase	114	32	0.280702	0.117216	5.24697e-16	1.63067e-15	1.66329e-13
Asthma_High_drug_use_score_noH02	216	44	0.203704	0.161172	6.38056e-16	1.96372e-15	2.02264e-13
Autoimmune_Disease	108	31	0.287037	0.113553	7.74281e-16	2.36007e-15	2.45447e-13
Hip_BMC	94	29	0.308511	0.106227	8.28553e-16	2.50144e-15	2.62651e-13
Pulmonary_embolism	39	19	0.487179	0.0695971	5.21343e-15	1.55911e-14	1.65266e-12
Glaucoma	96	28	0.291667	0.102564	1.34947e-14	3.99795e-14	4.27781e-12
Appendicular_Fat	344	54	0.156977	0.197802	2.92942e-14	8.59838e-14	9.28625e-12
Spine_BMD	65	23	0.353846	0.0842491	3.27121e-14	9.51352e-14	1.03697e-11
Hypertension	1627	142	0.0872772	0.520147	5.2975e-14	1.52664e-13	1.67931e-11
Calcium_albumin_ratio	2351	180	0.0765632	0.659341	2.00364e-13	5.72211e-13	6.35154e-11
Hyperplasia_of_prostate	192	38	0.197917	0.139194	2.02886e-13	5.74239e-13	6.43148e-11
KneeOA_vs_Controls_OAremoved	41	18	0.439024	0.0659341	2.73974e-13	7.68581e-13	8.68496e-11
Autoimmune_Thyroid_Disease_minus_Thyroid_Cancer	53	20	0.377358	0.0732601	4.01595e-13	1.10701e-12	1.27306e-10
Osteoporosis	53	20	0.377358	0.0732601	4.01595e-13	1.10701e-12	1.27306e-10
Cannabis_Use_Disorder	42	18	0.428571	0.0659341	4.57439e-13	1.25007e-12	1.45008e-10
Autism	48	19	0.395833	0.0695971	5.72033e-13	1.54987e-12	1.81334e-10
Spine_Area	55	20	0.363636	0.0732601	9.12456e-13	2.45126e-12	2.89249e-10
Thyroid_Stimulating_Hormone	137	31	0.226277	0.113553	9.71373e-13	2.58761e-12	3.07925e-10
Coxarthrosis_arthrosis_of_hip	29	15	0.517241	0.0549451	1.38198e-12	3.65072e-12	4.38087e-10
HipOA_vs_Controls_OAremoved	34	16	0.470588	0.0586081	1.59294e-12	4.17323e-12	5.04961e-10
Whole_Body_BMD	78	22	0.282051	0.0805861	2.21206e-11	5.74772e-11	7.01222e-09
Bacterial_pneumonia	29	14	0.482759	0.0512821	2.6848e-11	6.91936e-11	8.51082e-09
Anxiety	128	28	0.21875	0.102564	3.14694e-11	8.04499e-11	9.97578e-09
Cancer_All_Types	3145	212	0.0674086	0.776557	6.4118e-11	1.62603e-10	2.03254e-08
FT4_Thyroid	233	38	0.16309	0.139194	1.00825e-10	2.53663e-10	3.19615e-08
Rheumatoid_Arthritis	311	45	0.144695	0.164835	1.0276e-10	2.56496e-10	3.2575e-08
Iron	1796	143	0.0796214	0.52381	1.09428e-10	2.71006e-10	3.46887e-08
Ferritin	663	72	0.108597	0.263736	1.51103e-10	3.71315e-10	4.78997e-08
Persistent_mood_affective_disorders	102	24	0.235294	0.0879121	1.74526e-10	4.25576e-10	5.53249e-08
Invasive_Encapsulated_bacteria	15	10	0.666667	0.03663	2.75503e-10	6.66675e-10	8.73345e-08
Stroke_not_specified_as_hemorrhage_or_infarction	19	11	0.578947	0.040293	3.00355e-10	7.21307e-10	9.52125e-08
Rheumatoid_Factor_and_OR_antiCCP_pos_RA	200	33	0.165	0.120879	1.42885e-09	3.40561e-09	4.52946e-07
Sleep_Apnea_Severe_Moderate	424	52	0.122642	0.190476	1.49657e-09	3.54038e-09	4.74411e-07
Type_2_Diabetes	2826	193	0.0682944	0.70696	1.8918e-09	4.44222e-09	5.997e-07
Gastric_cancer	177	30	0.169492	0.10989	4.42151e-09	1.0306e-08	1.40162e-06
Bipolar_Disorder	34	13	0.382353	0.047619	4.92355e-09	1.13925e-08	1.56077e-06
Menarche_Age	78	19	0.24359	0.0695971	8.11965e-09	1.86517e-08	2.57393e-06
ECG_globalmeasurements_qrsdur	30	12	0.4	0.043956	1.06913e-08	2.43823e-08	3.38914e-06
Calcium_Ionized	20	10	0.5	0.03663	1.3446e-08	3.04457e-08	4.2624e-06
FT4_ratio_TSH	135	25	0.185185	0.0915751	1.48358e-08	3.33543e-08	4.70296e-06
Occlusion_and_stenosis_of_precerebral_arteries_not_resulting_in_cerebral_infarction	37	13	0.351351	0.047619	1.64257e-08	3.66685e-08	5.20693e-06
Age_Related_Macular_Degeneration	66	17	0.257576	0.0622711	2.06547e-08	4.5787e-08	6.54754e-06
Sleepy	39	13	0.333333	0.047619	3.41055e-08	7.50795e-08	1.08114e-05
Chronic_nephritic_syndrome	46	14	0.304348	0.0512821	3.7414e-08	8.17947e-08	1.18602e-05
Whole_Body_Fat	815	76	0.0932515	0.278388	5.06047e-08	1.0965e-07	1.60417e-05
Emphysema_vs_Old_Controls	47	14	0.297872	0.0512821	5.0847e-08	1.0965e-07	1.61185e-05
ECG_globalmeasurements_print	70	17	0.242857	0.0622711	5.35871e-08	1.14778e-07	1.69871e-05
Amphetamine_Use_Disorder	30	11	0.366667	0.040293	1.30151e-07	2.76898e-07	4.12578e-05
Psoriasis	377	44	0.116711	0.161172	1.50354e-07	3.17748e-07	4.76622e-05
Spine_BMC	37	12	0.324324	0.043956	1.65195e-07	3.46801e-07	5.23669e-05
Whole_Body_Lean_Mass	1887	138	0.073132	0.505495	1.812e-07	3.77898e-07	5.74406e-05
Plasma_Prothrombin_Time	175	27	0.154286	0.0989011	2.0966e-07	4.34394e-07	6.64623e-05
Pneumonia_Bacterial	15	8	0.533333	0.029304	2.1519e-07	4.42955e-07	6.82151e-05
Sleep_Apnea	757	70	0.0924703	0.25641	2.94564e-07	6.02431e-07	9.33768e-05
Fever_of_unknown_origin	5	5	1	0.018315	3.55488e-07	7.2237e-07	0.00011269
ECG_globalmeasurements_qtcf	16	8	0.5	0.029304	4.11222e-07	8.30302e-07	0.000130357
Disorders_of_lipoprotein_metabolism_and_other_lipidemias	90	18	0.2	0.0659341	5.12902e-07	1.02905e-06	0.00016259
Chronic_Sinusitis	22	9	0.409091	0.032967	6.32281e-07	1.26059e-06	0.000200433
Chloride	57	14	0.245614	0.0512821	7.16889e-07	1.42034e-06	0.000227254
Basophils_WBC_corrected	59	14	0.237288	0.0512821	1.12825e-06	2.22146e-06	0.000357655
Atherosclerotic_disease_Myocardial_Infarction_vs_no_Myocardial_Infarction	18	8	0.444444	0.029304	1.27654e-06	2.49791e-06	0.000404662
Mild_mitral_regurgitation_echo_based	9	6	0.666667	0.021978	1.32733e-06	2.56563e-06	0.000420763
Nail_Fungus	9	6	0.666667	0.021978	1.32733e-06	2.56563e-06	0.000420763
Any_fracture_o40y_wo_hand_feet_skull	45	12	0.266667	0.043956	1.76673e-06	3.39426e-06	0.000560053
Alzheimers_strict	129	21	0.162791	0.0769231	2.07015e-06	3.95325e-06	0.000656239
FT3_ratio_FT4	983	81	0.0824008	0.296703	3.51522e-06	6.6726e-06	0.00111432
Ketones_Urine_present_vs_absent	33	10	0.30303	0.03663	3.69448e-06	6.97113e-06	0.00117115
Coronary_Artery_Disease_before_76	1325	101	0.0762264	0.369963	4.84853e-06	9.09457e-06	0.00153698
Hemorrhage_from_respiratory_passages	4	4	1	0.014652	6.97761e-06	1.30112e-05	0.0022119
Angina_pectoris	1184	92	0.0777027	0.336996	7.45713e-06	1.3824e-05	0.00236391
Alzheimers_vs_dementia_free_controls	53	12	0.226415	0.043956	1.12957e-05	2.08183e-05	0.00358075
Magnesium	12	6	0.5	0.021978	1.2788e-05	2.34324e-05	0.0040538
Alzheimers_all	92	16	0.173913	0.0586081	1.49488e-05	2.72343e-05	0.00473877
Calculated_transferrin_saturation_ever_over_50_percent	24	8	0.333333	0.029304	1.63381e-05	2.95952e-05	0.00517917
Sleep_Insomnia	18	7	0.388889	0.025641	1.77155e-05	3.1908e-05	0.00561581
Low_BMD	47	11	0.234043	0.040293	1.88661e-05	3.37885e-05	0.00598056
Creatine_Kinase_Muscle_Brain	19	7	0.368421	0.025641	2.68205e-05	4.77646e-05	0.0085021
Follicle_Stimulating_Hormone	33	9	0.272727	0.032967	2.96212e-05	5.24577e-05	0.00938993
Monocytes_WBC_corrected	609	54	0.08867	0.197802	3.30763e-05	5.8251e-05	0.0104852
Tuberculosis_case_or_Mtb_infected	9	5	0.555556	0.018315	3.76904e-05	6.60102e-05	0.0119478
Anti_CCP_pos_tests	69	13	0.188406	0.047619	4.00047e-05	6.96785e-05	0.0126815
Osteoporosis_without_pathological_fracture	15	6	0.4	0.021978	6.06895e-05	0.000105129	0.0192386
Lung_Cancer	502	46	0.0916335	0.168498	6.35909e-05	0.000109556	0.0201583
Hypertension_medication_4ormoresimultaneousdrugs_vs_onedrugonly	236	27	0.114407	0.0989011	6.76362e-05	0.000115896	0.0214407
Bipolar_affective_disorder	22	7	0.318182	0.025641	7.93739e-05	0.000135277	0.0251615
Schizophrenia	16	6	0.375	0.021978	9.29236e-05	0.000155856	0.0294568
Restless_Legs_Syndrome_vs_questionnaire_controls	16	6	0.375	0.021978	9.29236e-05	0.000155856	0.0294568
Asthma_Age_Onset_0_6YoA	16	6	0.375	0.021978	9.29236e-05	0.000155856	0.0294568
Neuropathic_Pain	66	12	0.181818	0.043956	0.000114002	0.000190203	0.0361385
Cardiomyopathies_various	11	5	0.454545	0.018315	0.000126809	0.000209366	0.0401984
Specific_personality_disorders	11	5	0.454545	0.018315	0.000126809	0.000209366	0.0401984
Cigarettes_per_day	849	67	0.0789164	0.245421	0.00013567	0.000221862	0.0430073
Bladder_Cancer	3	3	1	0.010989	0.000136477	0.000221862	0.0432632
Atrioventricular_and_left_bundlebranch_block	3	3	1	0.010989	0.000136477	0.000221862	0.0432632
Activated_Partial_Thromboplastin_Time	68	12	0.176471	0.043956	0.000153708	0.000248599	0.0487254
Syncope_and_collapse	12	5	0.416667	0.018315	0.000208252	0.000333414	0.0660159
Psoriatic_Arthritis	12	5	0.416667	0.018315	0.000208252	0.000333414	0.0660159
Inflammatory_Bowel_Disease	7	4	0.571429	0.014652	0.0002156	0.000343444	0.0683453
Rheumatoid_Factor_and_antiCCP_neg_RA	27	7	0.259259	0.025641	0.000330651	0.000524082	0.104816
Congenital_malformations_of_the_circulatory_system	4	3	0.75	0.010989	0.000524975	0.000827945	0.166417
Parkinsons_disease	15	5	0.333333	0.018315	0.000694427	0.00108537	0.220133
Breast_Cancer	1559	105	0.0673509	0.384615	0.000695044	0.00108537	0.220329
Troponin_T	82	12	0.146341	0.043956	0.000915339	0.00142237	0.290162
Myositis	10	4	0.4	0.014652	0.00114274	0.0017585	0.36225
Epilepsy	10	4	0.4	0.014652	0.00114274	0.0017585	0.36225
Ulcerative_Colitis	5	3	0.6	0.010989	0.00126224	0.0019237	0.400129
Reaction_to_severe_stress_and_adjustment_disorders	5	3	0.6	0.010989	0.00126224	0.0019237	0.400129
Multiple_myeloma_and_Plasmacytoma	53	9	0.169811	0.032967	0.00137011	0.00207811	0.434324
ECG_leadmeasurementV1_pamp	19	5	0.263158	0.018315	0.00226732	0.00340635	0.71874
Prostate_Specific_Antigen	19	5	0.263158	0.018315	0.00226732	0.00340635	0.71874
Asthma	446	37	0.0829596	0.135531	0.00232173	0.00347164	0.735988
Delirium_not_induced_by_alcohol_or_drug	6	3	0.5	0.010989	0.00242816	0.00361374	0.769727
Calculus_of_kidney_and_ureter	2	2	1	0.00732601	0.00266004	0.00392201	0.843233
White_Blood_Cell_Urine	2	2	1	0.00732601	0.00266004	0.00392201	0.843233
Type_1_Diabetes	29	6	0.206897	0.021978	0.00312268	0.00458282	0.989889
Platelet	4519	192	0.0424873	0.703297	1	1	1
Plateletcrit	4503	185	0.0410837	0.677656	1	1	1
Triglyceride	4637	238	0.0513263	0.871795	0.659421	0.785851	1
White_Blood_Cell	4585	225	0.0490731	0.824176	0.986103	1	1
Lymphocytes	4428	186	0.0420054	0.681319	1	1	1
Cholesterol_High_Density_Lipoprotein	4484	232	0.0517395	0.849817	0.51881	0.625333	1
Granulocytes	4515	216	0.0478405	0.791209	0.99863	1	1
Monocytes	4484	203	0.0452721	0.74359	0.999999	1	1
Neutrophils	4510	217	0.0481153	0.794872	0.997337	1	1
Gamma_Glutamyl_Transpeptidase	4475	215	0.0480447	0.787546	0.997221	1	1
Cholesterol_NON_High_Density_Lipoprotein	4461	195	0.0437122	0.714286	1	1	1
Weight	4215	230	0.054567	0.842491	0.032113	0.0442601	1
BMI_max	4254	228	0.0535966	0.835165	0.11162	0.142102	1
BMI_mean	4207	229	0.0544331	0.838828	0.0401116	0.0541079	1
Metabolic_Syndrome_ATP_III	4418	220	0.0497963	0.805861	0.92688	1	1
Alkaline_Phosphatase	4577	225	0.0491588	0.824176	0.983029	1	1
Erythrocyte_Sedimentation_Rate	3876	206	0.0531476	0.754579	0.231863	0.289373	1
Obese_severe_BMI35andOver	4085	211	0.0516524	0.772894	0.537488	0.645393	1
Uric_Acid	4356	223	0.0511938	0.81685	0.666475	0.791283	1
C_Reactive_Protein	3820	198	0.0518325	0.725275	0.496047	0.600179	1
Alanine_Transaminase	4001	189	0.0472382	0.692308	0.995092	1	1
Red_Blood_Cell	4181	170	0.0406601	0.622711	1	1	1
Eosinophils	4243	192	0.045251	0.703297	0.999982	1	1
Glucose_Serum	3823	192	0.0502223	0.703297	0.799225	0.93835	1
Mean_Platelet_Volume	3681	87	0.0236349	0.318681	1	1	1
Hematocrit	3876	157	0.0405057	0.575092	1	1	1
HbA1c	3963	202	0.0509715	0.739927	0.682517	0.807306	1
Mean_Arterial_Pressure	4184	185	0.0442161	0.677656	0.999998	1	1
Diastolic_Blood_Pressure	4155	174	0.0418773	0.637363	1	1	1
Red_Blood_Cell_Width	4011	192	0.0478684	0.703297	0.987589	1	1
Hemoglobin	3778	172	0.0455267	0.630037	0.999289	1	1
Cholesterol_Total	4012	160	0.0398804	0.586081	1	1	1
Cholesterol_Low_Density_Lipoprotein	3862	145	0.0375453	0.531136	1	1	1
Systolic_Blood_Pressure	3859	185	0.0479399	0.677656	0.980047	1	1
Chronic_Lymphocytic_Leukemia_and_Small_Lymphocytic_Lymphoma	634	21	0.033123	0.0769231	0.99314	1	1
Calcium	3812	144	0.0377754	0.527473	1	1	1
Calculated_transferrin_saturation	2990	148	0.0494983	0.542125	0.809405	0.946795	1
Trunk_Fat	2867	115	0.0401116	0.421245	0.999986	1	1
Basophils	1986	70	0.0352467	0.25641	0.999993	1	1
ECG_globalmeasurements_heartrate	3070	120	0.0390879	0.43956	0.999999	1	1
Appedincular_Lean_Mass	3017	158	0.0523699	0.578755	0.420154	0.512265	1
Mean_Corpuscular_Hemoglobin	3649	157	0.0430255	0.575092	0.999987	1	1
Mean_Corpuscular_Volume	3492	151	0.0432417	0.553114	0.999942	1	1
Iron_Binding_Capacity	2912	93	0.0319368	0.340659	1	1	1
Potassium	2234	118	0.0528201	0.432234	0.395791	0.488194	1
25_Hydroxy_Vitamin_D	2874	127	0.0441893	0.465201	0.996907	1	1
Melanoma	1621	39	0.0240592	0.142857	1	1	1
Folate	2348	120	0.0511073	0.43956	0.588776	0.704309	1
Age_At_First_Child_Birth	1768	93	0.0526018	0.340659	0.43702	0.530786	1
Whole_Body_Area	2077	95	0.045739	0.347985	0.949241	1	1
FT3_Thyroid	1719	91	0.0529378	0.333333	0.408914	0.502236	1
Systemic_Lupus_Erythematosus	944	37	0.0391949	0.135531	0.979547	1	1
IgA	586	37	0.0631399	0.135531	0.110877	0.141726	1
Dementia_in_Alzheimers_disease	15	4	0.266667	0.014652	0.00604982	0.00875705	1
Low_grade_B_cell_lymphoma	215	13	0.0604651	0.047619	0.318259	0.39564	1
Transient_cerebral_ischemic_attacks_and_related_syndromes	6	2	0.333333	0.00732601	0.0347471	0.0472739	1
Pain_in_throat_and_chest	24	1	0.0416667	0.003663	0.720849	0.849477	1
Hemiplegia	3	1	0.333333	0.003663	0.147153	0.185109	1
Waldenstroms_MGUS_IgM_DLBCL_CLL_SLL	168	15	0.0892857	0.0549451	0.0261852	0.0362476	1
Rheumatoid_Factor_pos_tests	43	7	0.162791	0.025641	0.00590861	0.00859188	1
Asthma_Low_drug_use_score_noH02	16	4	0.25	0.014652	0.00774382	0.011008	1
Anti_CCP_positive_tests_vs_negative_tests	27	2	0.0740741	0.00732601	0.410344	0.502236	1
Rheumatoid_Factor_neg_RA	81	9	0.111111	0.032967	0.0229322	0.0320243	1
Vasomotor_and_allergic_rhinitis	27	3	0.111111	0.010989	0.160881	0.201578	1
Invasive_S_pneumoniae	7	3	0.428571	0.010989	0.00408758	0.00597126	1
Myeloid_diseases	25	4	0.16	0.014652	0.0374093	0.0506784	1
Asthma_Low_or_unknown_drug_use_score_noH02	47	6	0.12766	0.021978	0.032549	0.0444743	1
Kidney_Stones	37	4	0.108108	0.014652	0.121535	0.154107	1
Duodenal_ulcer	3	2	0.666667	0.00732601	0.00770717	0.0110053	1
Rheumatoid_factor_positive_tests_vs_negative_tests	17	3	0.176471	0.010989	0.0541935	0.0704071	1
T2D_Retinopathy_vs_T2D_EyesNormal	4	2	0.5	0.00732601	0.0148894	0.0208846	1
ECG_leadmeasurementV5_rdur	8	3	0.375	0.010989	0.00629191	0.00906606	1
Hip_Area	5	2	0.4	0.00732601	0.0239741	0.0333324	1
Lymphoma_Non_Hodgkins	14	3	0.214286	0.010989	0.0324962	0.0444743	1
Pancreatic_Cancer	10	2	0.2	0.00732601	0.0910032	0.117747	1
Inguinal_hernia	3	1	0.333333	0.003663	0.147153	0.185109	1
Skin_Cancer_Basal_Cell	2	0	0	0	1	1	1
Excision_of_lumbar_intervertebral_disc	10	3	0.3	0.010989	0.0124825	0.017665	1
Neuromuscular_dysfunction_of_bladder	2	1	0.5	0.003663	0.100671	0.129201	1
SmallPox_Side_Effect	9	1	0.111111	0.003663	0.379855	0.470368	1
HandOA_vs_Controls_OAremoved	3	0	0	0	1	1	1
Rectal_Cancer	4	2	0.5	0.00732601	0.0148894	0.0208846	1
Thyroid_Cancer	2	1	0.5	0.003663	0.100671	0.129201	1
Spondylosis	1	0	0	0	1	1	1
Invasive_Ecoli	1	0	0	0	1	1	1
Osteoarthritis_ACLrupture	2	0	0	0	1	1	1
Temporomandibular_Joint_Disorder	1	0	0	0	1	1	1
Tuberculosis_skin_test_Positive_NotTB_NotBCG	1	1	1	0.003663	0.0516654	0.0673989	1
Viral_infection_of_unspecified_site	3	2	0.666667	0.00732601	0.00770717	0.0110053	1
Congenital_malformations_of_cardiac_septa_minus_CoA_vs_all_controls	1	0	0	0	1	1	1
Giant_Cell_Arthritis	3	0	0	0	1	1	1
Atopic_dermatitis	1	1	1	0.003663	0.0516654	0.0673989	1
Neuroendocrine_cancers	1	1	1	0.003663	0.0516654	0.0673989	1
Obsessive_Compulsive_Disorder	1	0	0	0	1	1	1
Paroxysmal_tachycardia	1	1	1	0.003663	0.0516654	0.0673989	1
Atrioventricular_block_complete	1	1	1	0.003663	0.0516654	0.0673989	1
Bradycardia_unspecified	1	1	1	0.003663	0.0516654	0.0673989	1
Abnormalities_of_heart_beat	1	1	1	0.003663	0.0516654	0.0673989	1
Baldness_Thinning_Hair	1	0	0	0	1	1	1
Baldness_or_Tooth_Agenesis	1	0	0	0	1	1	1
ECG_leadmeasurementII_qrsarea	1	1	1	0.003663	0.0516654	0.0673989	1

## Sheet: ST9.dAgeCorrelations
ST9. Overview of clinical blood biomarkers correlating to estimated dAge. Provided partial correlation were estimated after correction for chronological age and BMI effects. Corresponding nominal p-values, and p-adjusted values are given for each clinical blood measurement.
Phenotype	estimate	pval	qval	method
Uric_Acid mg/dL	0.264069401104562	0.00490179875068475	0.294107925041085	Pearson's product-moment partial correlation
Magnesium mg/dL	-0.197381010794727	0.0361246051880875	1	Pearson's product-moment partial correlation
AST_SGOT IU/L	-0.189376929682296	0.0507439988592521	1	Pearson's product-moment partial correlation
Direct_HDL_Cholesterol mg/dL	-0.17116867404595	0.0724562401837027	1	Pearson's product-moment partial correlation
Mean_Corp_Hemoglobin_pg	0.157885307795187	0.0948845883737404	1	Pearson's product-moment partial correlation
Monocyte_percent	-0.15972339904458	0.0955590716285586	1	Pearson's product-moment partial correlation
Sodium mmol/L	0.154350856839645	0.10417872512767	1	Pearson's product-moment partial correlation
Albumin g/dL	-0.14268405597249	0.129919526084285	1	Pearson's product-moment partial correlation
Neutrophil_percent	0.137965720909379	0.143235837254502	1	Pearson's product-moment partial correlation
Lymphocyte_percent	-0.137045808598005	0.145948322395253	1	Pearson's product-moment partial correlation
RBC_Dist_Width_percent	0.139065247656217	0.149256433680164	1	Pearson's product-moment partial correlation
Mean_Corp_Volume_fL	0.13540847532316	0.154586178605177	1	Pearson's product-moment partial correlation
ALT_SGPT IU/L	-0.139118034356087	0.158999920100746	1	Pearson's product-moment partial correlation
Basophil_K_ul	0.126831805231701	0.178720062899989	1	Pearson's product-moment partial correlation
Direct_Bilirubin mg/dL	-0.12408653425315	0.190378951273365	1	Pearson's product-moment partial correlation
LDH_Total IU/L	0.125012737756912	0.19316326585602	1	Pearson's product-moment partial correlation
Nucleated_RBC_percent	-0.126235186031842	0.197250162892939	1	Pearson's product-moment partial correlation
Platelet_Count_K_ul	-0.118395066325248	0.213758311861253	1	Pearson's product-moment partial correlation
Creatinine mg/dL	0.115547919817691	0.222950072723592	1	Pearson's product-moment partial correlation
Lymphocyte_K_ul	-0.113830851374518	0.227851919939116	1	Pearson's product-moment partial correlation
Iron_Binding_Capacity_Total ug/dL	-0.107772119384624	0.260216669486612	1	Pearson's product-moment partial correlation
Monocyte_K_ul	-0.1052014810592	0.271823846216443	1	Pearson's product-moment partial correlation
Calcium mg/dL	0.102865927796886	0.278275759929312	1	Pearson's product-moment partial correlation
Total_Protein g/dL	0.0933237541647331	0.329944959679143	1	Pearson's product-moment partial correlation
Mean_Corp_Hgb_Cn_g_dL	0.0894636851785958	0.343851020790936	1	Pearson's product-moment partial correlation
Gamma_GT IU/L	-0.0900935648893454	0.363073306408902	1	Pearson's product-moment partial correlation
Total_Apo_A1 mg/dL	-0.0713106234101385	0.459110963431066	1	Pearson's product-moment partial correlation
Total_Bilirubin mg/dL	-0.0690708082161352	0.473372692354627	1	Pearson's product-moment partial correlation
RBC_M_ul	-0.0642144084110834	0.501168528026684	1	Pearson's product-moment partial correlation
Urea_Nitrogen mg/dL	-0.0633121242875019	0.509159813113162	1	Pearson's product-moment partial correlation
Beta_hydroxybutyrate mmol/L	-0.0661038147174515	0.511319254501387	1	Pearson's product-moment partial correlation
CK_Total IU/L	0.0627432148983141	0.535155582265358	1	Pearson's product-moment partial correlation
DHEA_S ug/dL	0.0570575848381503	0.548322326526377	1	Pearson's product-moment partial correlation
Neutrophil_K_ul	0.0545828772846817	0.564079139246656	1	Pearson's product-moment partial correlation
Chloride mmol/L	0.0486197381764349	0.607461944656576	1	Pearson's product-moment partial correlation
C_Peptide ng/mL	0.0501977855619826	0.616342529568493	1	Pearson's product-moment partial correlation
Iron ug/dL	-0.0475731300133541	0.620020603308522	1	Pearson's product-moment partial correlation
Eosinophil_K_ul	-0.0473930085754134	0.621347317570387	1	Pearson's product-moment partial correlation
Total_Apo_B mg/dL	0.0472591494668397	0.62233406624102	1	Pearson's product-moment partial correlation
CO2_Content mmol/L	-0.0460892512980235	0.626304959483833	1	Pearson's product-moment partial correlation
Potassium mmol/L	0.0460201431589703	0.634660759026186	1	Pearson's product-moment partial correlation
Eosinophil_percent	-0.046970333344566	0.635872622798033	1	Pearson's product-moment partial correlation
UIBC ug/dL	-0.0434000705124046	0.648077445165172	1	Pearson's product-moment partial correlation
Glucose mg/dL	-0.0442578439208523	0.655520039375808	1	Pearson's product-moment partial correlation
Hemoglobin_g_dL	0.0380928516371437	0.691416048092322	1	Pearson's product-moment partial correlation
Cortisol ug/dL	0.0359238445549463	0.708168016735003	1	Pearson's product-moment partial correlation
Osteocalcin_N_Mid_Elecsys ng/mL	-0.0358922071782897	0.713597088281193	1	Pearson's product-moment partial correlation
Total_Cholesterol mg/dL	0.031876015216319	0.737501102066883	1	Pearson's product-moment partial correlation
Iron_Saturation %	-0.0314712507509041	0.741849129635746	1	Pearson's product-moment partial correlation
Mean_Platelet_Volume_fL	-0.029616409618994	0.755500640588135	1	Pearson's product-moment partial correlation
Alk_Phos_Total IU/L	-0.0271068087415031	0.777631461986636	1	Pearson's product-moment partial correlation
TSH_Thyrotropin uIU/mL	0.023344196966446	0.813141211404361	1	Pearson's product-moment partial correlation
Hematocrit	0.0205353601279965	0.83060408986695	1	Pearson's product-moment partial correlation
Phosphorus mg/dL	0.016649110582366	0.861058585053884	1	Pearson's product-moment partial correlation
Triglycerides mg/dL	-0.0134137795259149	0.892495659511153	1	Pearson's product-moment partial correlation
HS_C_Reactive_Prot mg/L	0.0120315554198338	0.90351703024218	1	Pearson's product-moment partial correlation
Insulin uU/mL	0.0089166175256507	0.92841852181991	1	Pearson's product-moment partial correlation
WBC_K_ul	-0.00493673257462364	0.958425669192567	1	Pearson's product-moment partial correlation
Direct_LDL_Chol mg/dL	-0.00400037752025764	0.966609319020834	1	Pearson's product-moment partial correlation
Basophil_percent	-0.000337397494753895	0.997157368098978	1	Pearson's product-moment partial correlation

## Sheet: ST10.groupsArthur
ST10. Results of the comparisons of AP expression levels between different biological age groups, and the dAge associations across all individuals in the dataset of Arthur, et al. (2021). Provided are the p-values (p), p-adjusted values (q), and estimated coefficients after correction for covariates (b).
CA vs DA					CA vs AA					dAge associations
	p.Group.Arthur	q.Group.Arthur	b.Group.Arthur			p.Group.Arthur	q.Group.Arthur	b.Group.Arthur			p.dAge.Arthur	q.dAge.Arthur	b.dAge.Arthur
ZHX3	0.279546	0.537437	-0.0496892		ZHX3	0.0170149	0.516118	0.11631		ZHX3	0.00230809	0.0185326	0.00988975
CLMP	0.00276232	0.0837903	-0.182837		CLMP	0.790048	0.945979	0.01611		CLMP	0.0752967	0.162041	0.00933823
PTGDS	0.234087	0.47803	-0.0631075		PTGDS	0.337627	0.830379	-0.0657484		PTGDS	0.931245	0.945092	0.000373532
MXRA8	0.538075	0.770304	0.0436303		MXRA8	0.969319	0.991622	0.00334069		MXRA8	0.564605	0.66726	0.00311649
MFAP2	0.0056512	0.100694	-0.143309		MFAP2	0.529545	0.887251	-0.0324491		MFAP2	0.0673261	0.150074	0.00606236
B2M	0.323763	0.585347	-0.321289		B2M	0.116653	0.759898	-0.458211		B2M	0.775072	0.829783	0.00484777
GNPTG	0.779811	0.91263	-0.0176674		GNPTG	0.981492	0.991622	0.00141044		GNPTG	0.559011	0.663522	0.00284707
CYB5D2	0.407477	0.666115	-0.0805348		CYB5D2	0.632018	0.917108	-0.0438054		CYB5D2	0.355507	0.475298	0.00486378
SPINK7	0.0699186	0.293658	-0.132706		SPINK7	0.192597	0.773955	0.102181		SPINK7	0.000978172	0.00953717	0.0170175
IGHA1 IGHA2	0.12508	0.35944	-0.1828		IGHA1 IGHA2	0.0323614	0.575443	-0.252275		IGHA1 IGHA2	0.700498	0.774234	0.00311966
REG4	0.0104009	0.121379	-0.232778		REG4	0.225523	0.773955	0.126726		REG4	0.00166376	0.0146519	0.0231583
CHI3L1	0.386992	0.652153	-0.20733		CHI3L1	0.945492	0.991622	0.0175857		CHI3L1	0.280843	0.412206	0.0192916
SVEP1	0.755198	0.907625	-0.0245717		SVEP1	0.00120712	0.296157	0.257541		SVEP1	0.00111856	0.0101789	0.0189573
C11orf87	0.979551	0.984024	0.00137747		C11orf87	0.772909	0.945979	0.01408		C11orf87	0.857286	0.896701	-0.000655346
COL1A1	0.950684	0.984024	0.00642264		COL1A1	0.943917	0.991622	0.00679775		COL1A1	0.1956	0.313365	-0.00913861
MSR1	0.509642	0.737317	0.0287481		MSR1	0.8786	0.966985	0.00535335		MSR1	0.871859	0.905019	-0.000788196
NAGPA	0.317745	0.578296	0.0514916		NAGPA	0.300975	0.791296	-0.0573999		NAGPA	0.101479	0.200752	-0.00636311
TXNDC5	0.0230307	0.170065	-0.116857		TXNDC5	0.540286	0.887251	0.0380425		TXNDC5	0.00923196	0.0420054	0.0103155
FGFBP3	0.614008	0.842332	-0.0454233		FGFBP3	0.458173	0.86862	-0.0607831		FGFBP3	0.588691	0.684655	0.00293596
PCOLCE	0.499206	0.737317	-0.0497446		PCOLCE	0.383962	0.846284	0.0660679		PCOLCE	0.0664389	0.150074	0.0100918
ATF6	0.66702	0.867332	0.0346388		ATF6	0.910517	0.987674	0.00915277		ATF6	0.880252	0.910261	-0.000746371
COL11A2	0.297541	0.557873	0.130816		COL11A2	0.243392	0.778601	-0.124096		COL11A2	0.0132526	0.055661	-0.018925
TTN	0.191894	0.440228	-0.101555		TTN	0.565645	0.897798	-0.0395142		TTN	0.298314	0.425407	0.00545225
WFDC2	0.00596543	0.100694	-0.169924		WFDC2	0.142517	0.759898	0.0937869		WFDC2	9.84499e-05	0.00201574	0.0181079
RBFOX2	0.0788826	0.303309	-0.0976337		RBFOX2	0.471989	0.873012	0.0545233		RBFOX2	0.0266667	0.0849171	0.0115166
APOL1	0.053836	0.27723	0.140975		APOL1	0.689506	0.931104	0.0295529		APOL1	0.151477	0.266795	-0.00697781
APOF	0.208019	0.458399	-0.137667		APOF	0.872732	0.966985	0.0187301		APOF	0.324757	0.449659	0.00757443
CBR1	0.111538	0.349999	-0.169493		CBR1	0.669036	0.922958	0.0457607		CBR1	0.00682078	0.0364607	0.016919
TPRKB	0.267363	0.518183	-0.0503238		TPRKB	0.845058	0.959161	0.0078921		TPRKB	0.659835	0.741296	0.00145437
CLIC5	0.649708	0.867332	-0.0300677		CLIC5	0.0660154	0.710549	-0.128184		CLIC5	0.142532	0.257691	-0.00714547
ARFIP2	0.104492	0.335603	-0.156644		ARFIP2	0.610279	0.915418	0.0499644		ARFIP2	0.892341	0.919279	0.000959654
GABARAPL1	0.122151	0.354757	-0.072712		GABARAPL1	0.768049	0.945979	0.0134791		GABARAPL1	0.00741574	0.0364607	0.00758541
ACYP2	0.0868646	0.310405	-0.142722		ACYP2	0.1691	0.773955	-0.113095		ACYP2	0.378161	0.493368	0.00485271
EWSR1	0.166166	0.416177	-0.0673608		EWSR1	0.476189	0.873012	0.0301063		EWSR1	0.00655013	0.0359259	0.00966712
RSPO3	0.923305	0.981872	0.00972555		RSPO3	0.769072	0.945979	0.0233181		RSPO3	0.293171	0.423469	0.00564543
FIGF	0.31077	0.573244	-0.0796963		FIGF	0.199654	0.773955	0.107419		FIGF	0.00553154	0.0328285	0.0155854
SOST	0.00638443	0.100694	-0.106356		SOST	0.0337256	0.575443	0.131114		SOST	3.98012e-06	0.000362191	0.0166148
NEGR1	0.375353	0.640447	-0.0458099		NEGR1	0.833076	0.959161	-0.0109113		NEGR1	0.284399	0.415192	0.0036629
LUM	0.775042	0.91263	-0.014595		LUM	0.179906	0.773955	0.0610003		LUM	0.380447	0.493368	0.00315615
SMOC1	0.0195322	0.161585	-0.117282		SMOC1	0.39002	0.846284	0.0458481		SMOC1	0.0127303	0.0543028	0.00926801
FLRT2	0.0226302	0.170065	-0.137215		FLRT2	0.926977	0.991622	0.00558793		FLRT2	0.00549025	0.0328285	0.0124273
DSC2	0.0635365	0.27723	-0.108578		DSC2	0.0676714	0.710549	0.118299		DSC2	0.000947157	0.00953717	0.0146989
LTBP4	0.191812	0.440228	-0.075451		LTBP4	0.75796	0.945979	0.0194295		LTBP4	0.0949634	0.192611	0.00737512
PARVA	0.900992	0.976075	0.0073312		PARVA	0.392161	0.846284	0.0465834		PARVA	0.0831061	0.174107	0.00630573
CHAD	0.605272	0.834541	0.0551674		CHAD	0.390965	0.846284	-0.0973749		CHAD	0.0534953	0.134439	-0.0131765
PXDN	0.00551234	0.100694	-0.213753		PXDN	0.212791	0.773955	0.110518		PXDN	8.14622e-05	0.00189575	0.0229826
RBL2	0.84955	0.950521	-0.0173537		RBL2	0.367969	0.846284	0.0780883		RBL2	0.0457305	0.120043	0.012072
CA10	0.0319445	0.198201	0.181406		CA10	0.941751	0.991622	-0.00578541		CA10	0.056312	0.138548	-0.0108772
INHBB	0.0242198	0.170065	-0.214158		INHBB	0.784036	0.945979	0.0250526		INHBB	0.00293558	0.0210898	0.0203184
IL5RA	0.565407	0.803938	0.0681737		IL5RA	0.687345	0.931104	0.0482861		IL5RA	0.407302	0.517179	0.00690403
RANBP3	0.0305527	0.193974	-0.116631		RANBP3	0.665064	0.922958	-0.0232817		RANBP3	0.0423216	0.115149	0.00754033
IL15RA	0.000230106	0.0628189	-0.239238		IL15RA	0.225514	0.773955	-0.103459		IL15RA	0.181229	0.300704	0.00804397
IL1R2	0.805166	0.923572	0.013827		IL1R2	0.390242	0.846284	-0.061904		IL1R2	0.0618043	0.145453	-0.0082692
MYL6B	0.11612	0.352232	-0.139303		MYL6B	0.132876	0.759898	-0.114567		MYL6B	0.161476	0.279006	0.0068839
TRAPPC3	0.727303	0.898433	-0.0252187		TRAPPC3	0.839956	0.959161	0.0154629		TRAPPC3	0.314161	0.439825	0.00512236
CAPN2	0.040648	0.236104	-0.308421		CAPN2	0.0985082	0.759898	-0.227196		CAPN2	0.331979	0.450897	0.00852877
SEC13	0.898526	0.976075	0.00542155		SEC13	0.184845	0.773955	0.0537344		SEC13	0.223401	0.346525	0.00341606
REG3A	0.190934	0.440228	-0.193523		REG3A	0.457184	0.86862	0.12151		REG3A	0.101283	0.200752	0.0183859
VWC2	0.00952129	0.118214	-0.17785		VWC2	0.661193	0.922958	0.0299241		VWC2	0.00174175	0.0148593	0.0147576
CPLX2	0.710767	0.886716	-0.0317021		CPLX2	0.744409	0.945979	0.0259069		CPLX2	0.262656	0.391831	0.0072028
SELM	0.00162667	0.0634399	-0.17451		SELM	0.28657	0.790139	0.0714169		SELM	8.33298e-05	0.00189575	0.0177469
DDR2	0.148438	0.402009	-0.0738858		DDR2	0.125695	0.759898	0.102008		DDR2	0.00593655	0.0344825	0.0124859
KL	0.399021	0.664223	0.0818078		KL	0.185713	0.773955	-0.12084		KL	0.114147	0.219451	-0.00981793
FABP4	0.00435757	0.100694	-0.302362		FABP4	0.109917	0.759898	0.168759		FABP4	5.85358e-07	7.99014e-05	0.0373518
GM2A	0.0990182	0.327218	-0.120122		GM2A	0.458078	0.86862	0.0654811		GM2A	0.007473	0.0364607	0.0131889
AMBP	0.42435	0.669639	-0.0345262		AMBP	0.259841	0.778601	0.0502176		AMBP	0.0584938	0.142579	0.00586502
CTHRC1	0.782255	0.91263	0.019995		CTHRC1	0.172041	0.773955	0.0907429		CTHRC1	0.327773	0.449659	0.00517153
HEXB	0.745814	0.907625	-0.0348891		HEXB	0.783847	0.945979	0.0323218		HEXB	0.119022	0.227223	0.0118698
CD248	0.0945816	0.326845	-0.108142		CD248	0.279569	0.790139	-0.0768946		CD248	0.837974	0.879872	0.00103985
LEFTY2	0.500989	0.737317	-0.0387881		LEFTY2	0.374469	0.846284	0.0611715		LEFTY2	0.021688	0.079142	0.0106403
CNN1	0.313105	0.573676	-0.0436666		CNN1	0.448133	0.86862	0.0317552		CNN1	0.0725557	0.158462	0.00495256
COL2A1	0.898767	0.976075	0.0109529		COL2A1	0.977829	0.991622	0.00225302		COL2A1	0.175858	0.296353	-0.00808955
CR2	0.199831	0.450858	0.172132		CR2	0.604738	0.912775	-0.0666482		CR2	0.14809	0.262523	-0.0123865
NCAN	0.752723	0.907625	0.0277339		NCAN	0.139749	0.759898	-0.123216		NCAN	0.60623	0.692472	-0.00308986
FBLN5	0.415623	0.669639	0.0580415		FBLN5	0.25834	0.778601	0.0774248		FBLN5	0.403219	0.514387	0.00409172
GC	0.668244	0.867332	0.0115995		GC	0.740212	0.945979	0.00929636		GC	0.371207	0.489882	-0.0017779
HTRA1	0.756524	0.907625	-0.0173414		HTRA1	0.990052	0.991622	-0.000774377		HTRA1	0.299187	0.425407	0.00433329
NLGN1	0.232948	0.47803	-0.066315		NLGN1	0.826271	0.959161	0.0115564		NLGN1	0.330086	0.450567	0.00377171
OPCML	0.658385	0.867332	-0.0289636		OPCML	0.535238	0.887251	-0.0384127		OPCML	0.679906	0.760714	0.0016516
TAGLN	0.208421	0.458399	-0.100802		TAGLN	0.15623	0.773955	0.118039		TAGLN	4.07934e-05	0.00144319	0.0213553
IGF2R	0.939031	0.983978	-0.00434993		IGF2R	0.193441	0.773955	-0.0748913		IGF2R	0.218115	0.340259	-0.00459702
TREM2	0.000870322	0.0634399	-0.40048		TREM2	0.286557	0.790139	0.111401		TREM2	0.000131646	0.00224621	0.0301416
RSPO1	0.216996	0.458399	-0.0964398		RSPO1	0.0992688	0.759898	0.174104		RSPO1	0.00246548	0.0192307	0.0231984
NPPB	0.218285	0.458399	0.0803158		NPPB	0.223224	0.773955	0.071628		NPPB	0.911689	0.932177	0.000470682
REG1B	0.0994838	0.327218	-0.200655		REG1B	0.248161	0.778601	0.139809		REG1B	0.0623811	0.145556	0.0153075
CDCP1	0.42184	0.669639	-0.0872904		CDCP1	0.233864	0.778598	0.119484		CDCP1	0.0255122	0.0839135	0.0159129
ADAMTSL1	0.121082	0.354757	-0.12962		ADAMTSL1	0.647676	0.920915	-0.0354865		ADAMTSL1	0.126982	0.237439	0.00821428
DBI	0.00504887	0.100694	-0.156091		DBI	0.594626	0.912775	-0.0315211		DBI	0.0261287	0.0849171	0.00814018
CNPY3	0.722718	0.896828	-0.047127		CNPY3	0.915981	0.987674	-0.0132853		CNPY3	0.594338	0.684655	0.00449912
DCUN1D1	0.667554	0.867332	0.0265973		DCUN1D1	0.962878	0.991622	-0.00293216		DCUN1D1	0.490738	0.598087	-0.00318555
CD46	0.0124819	0.125402	-0.125097		CD46	0.771696	0.945979	-0.0169167		CD46	0.0151647	0.0608819	0.00903706
GABARAP	0.0493399	0.272158	-0.083662		GABARAP	0.489667	0.877762	0.0293537		GABARAP	0.000843021	0.00953717	0.00905398
RRM2	0.267633	0.518183	-0.152753		RRM2	0.782089	0.945979	0.0408719		RRM2	0.261165	0.391747	0.00864388
CRYBB1	0.0843106	0.310405	-0.117324		CRYBB1	0.716234	0.931104	-0.0260224		CRYBB1	0.206167	0.323469	0.00563931
MAP1LC3A	0.0229079	0.170065	-0.141669		MAP1LC3A	0.63274	0.917108	0.0234869		MAP1LC3A	0.00969339	0.0426822	0.0104613
PDCD6IP	0.0498458	0.272158	0.138171		PDCD6IP	0.812197	0.956153	0.0164326		PDCD6IP	0.0170326	0.0664273	-0.0109889
SEPW1	0.104015	0.335603	-0.0992879		SEPW1	0.983852	0.991622	0.0012899		SEPW1	0.0183055	0.0694085	0.0099521
MYL3	0.00878717	0.118214	-0.615756		MYL3	0.211066	0.773955	-0.272542		MYL3	0.0238082	0.0808154	0.032801
ITLN1	0.217972	0.458399	-0.0775588		ITLN1	0.59924	0.912775	-0.0304965		ITLN1	0.236252	0.362341	0.0058554
AIF1L	0.224461	0.467771	-0.0578967		AIF1L	0.531911	0.887251	0.0333172		AIF1L	0.0333844	0.0987723	0.00964409
COL3A1	0.406831	0.666115	0.0591008		COL3A1	0.783352	0.945979	0.0164797		COL3A1	0.225225	0.347381	-0.00597906
HS6ST3	0.895053	0.976075	-0.0050324		HS6ST3	0.0107296	0.386614	-0.103028		HS6ST3	0.277145	0.408975	-0.00366077
KIR3DL1	0.976499	0.984024	0.0019351		KIR3DL1	0.147526	0.759898	0.095492		KIR3DL1	0.0823243	0.174107	0.0078849
HSPB6	0.00123892	0.0634399	-0.292862		HSPB6	0.656248	0.922958	-0.0396609		HSPB6	0.000320927	0.00438065	0.0213937
ATOX1	0.215074	0.458399	-0.15002		ATOX1	0.629634	0.917108	-0.0496681		ATOX1	0.0892505	0.183198	0.0106148
PFDN2	0.0576946	0.27723	-0.0645669		PFDN2	0.594871	0.912775	0.0188058		PFDN2	0.0175929	0.067646	0.00533969
HPRT1	0.257327	0.512776	0.0537472		HPRT1	0.513545	0.887251	0.0344625		HPRT1	0.692552	0.768564	-0.00129129
NNMT	0.940499	0.983978	-0.0115717		NNMT	0.709327	0.931104	0.0268983		NNMT	0.625871	0.708974	0.00388521
VEGFA	0.95044	0.984024	-0.00399983		VEGFA	0.253469	0.778601	0.0844841		VEGFA	0.146871	0.262063	0.0078913
ASB9	0.0173333	0.147875	-0.168863		ASB9	0.41201	0.846284	-0.0635169		ASB9	0.0596	0.143989	0.0112861
COL18A1	0.754934	0.907625	-0.0195397		COL18A1	0.476273	0.873012	0.0483044		COL18A1	0.12181	0.230152	0.00580668
C5	0.506172	0.737317	0.0273076		C5	0.707705	0.931104	0.0151665		C5	0.824412	0.872343	-0.000571692
KIT	0.924577	0.981872	0.00843492		KIT	0.444652	0.86862	-0.0612231		KIT	0.138849	0.254402	-0.00783824
CCL21	0.869409	0.967839	0.0119624		CCL21	0.869925	0.966985	-0.0135075		CCL21	0.620092	0.705354	-0.00271324
IGFBP3	0.359609	0.628782	-0.0544673		IGFBP3	0.0593422	0.704366	-0.1196		IGFBP3	0.0327036	0.0981107	-0.0102679
CST3	0.0754639	0.299687	-0.0730476		CST3	0.601459	0.912775	0.0263144		CST3	0.00527129	0.0328285	0.00870738
MRC1	0.172756	0.422618	-0.0974832		MRC1	0.0547305	0.704366	0.132914		MRC1	0.00657984	0.0359259	0.0128509
PLAUR	0.0122414	0.125402	-0.147323		PLAUR	0.710131	0.931104	-0.0241434		PLAUR	0.0168491	0.0664273	0.0107036
TNFRSF1A	0.016267	0.147875	-0.160358		TNFRSF1A	0.6462	0.920915	0.0335599		TNFRSF1A	0.00947439	0.0424018	0.0135019
EGFR	0.0928005	0.324802	0.0722292		EGFR	0.0574798	0.704366	-0.0866107		EGFR	0.000110755	0.00201574	-0.0114679
GDF11 MSTN	0.831057	0.933656	-0.0171281		GDF11 MSTN	0.847092	0.959161	-0.0148812		GDF11 MSTN	0.833575	0.878633	0.00118741
MMP7	0.0875501	0.310405	0.160985		MMP7	0.0233802	0.544946	0.192056		MMP7	0.197431	0.313365	0.00869138
AGRP	0.249321	0.500475	-0.105931		AGRP	0.142415	0.759898	-0.110574		AGRP	0.960232	0.967318	0.000275893
SPINT1	0.88437	0.976075	-0.0160102		SPINT1	0.466043	0.873012	-0.073822		SPINT1	0.659214	0.741296	-0.00299331
CCL23	0.0752299	0.299687	-0.128564		CCL23	0.991622	0.991622	-0.000735246		CCL23	0.156814	0.272676	0.00670349
NBL1	0.0352082	0.208953	-0.155925		NBL1	0.130784	0.759898	0.136845		NBL1	0.000383057	0.00497973	0.0208673
GHR	0.234637	0.47803	0.119983		GHR	0.0936114	0.759898	-0.156255		GHR	0.00912375	0.0420054	-0.016736
IGF1	0.68106	0.867332	-0.0358184		IGF1	0.00893877	0.386614	-0.242333		IGF1	0.000957889	0.00953717	-0.0207954
CFP	0.795431	0.917703	0.014362		CFP	0.0259498	0.544946	-0.127234		CFP	0.0336477	0.0987723	-0.00867567
TNFSF15	0.122083	0.354757	-0.106557		TNFSF15	0.737787	0.945979	0.0212708		TNFSF15	0.0667501	0.150074	0.0091145
SERPINF2	0.0236671	0.170065	0.0827208		SERPINF2	0.578892	0.903071	-0.0203987		SERPINF2	0.00520546	0.0328285	-0.00697043
PTN	0.00239173	0.0816176	-0.240701		PTN	0.398423	0.846284	0.0767956		PTN	1.19616e-05	0.000816378	0.0251073
LGALS3	0.208613	0.458399	-0.0971803		LGALS3	0.689826	0.931104	-0.0276012		LGALS3	0.19299	0.311753	0.00624033
IL18BP	0.154432	0.402009	-0.0958325		IL18BP	0.628037	0.917108	-0.0342312		IL18BP	0.294891	0.423712	0.00528718
TNFRSF1B	0.0106706	0.121379	-0.157025		TNFRSF1B	0.418492	0.846284	0.0541362		TNFRSF1B	0.00435524	0.0297245	0.0120094
ADAMTS5	0.758017	0.907625	0.0175057		ADAMTS5	0.10799	0.759898	0.0807939		ADAMTS5	0.0710897	0.156512	0.00725839
ADAMTS13	0.51045	0.737317	0.0373082		ADAMTS13	0.274	0.790139	-0.0597537		ADAMTS13	0.0426009	0.115149	-0.00900703
ENTPD1	0.927923	0.981872	-0.00465931		ENTPD1	0.958007	0.991622	0.00287841		ENTPD1	0.316389	0.440685	-0.00479047
RET	0.000830352	0.0634399	0.270535		RET	0.0211925	0.544946	-0.173039		RET	4.75776e-05	0.00144319	-0.0243579
CCDC80	0.830699	0.933656	-0.013306		CCDC80	0.853967	0.959395	0.0107525		CCDC80	0.691141	0.768564	0.00169416
CD5L	0.00501545	0.100694	-0.417564		CD5L	0.0933147	0.759898	-0.247611		CD5L	0.301936	0.42709	0.0101857
NTN4	0.91451	0.981872	-0.00812472		NTN4	0.605173	0.912775	-0.0382459		NTN4	0.397563	0.510448	-0.00416939
TFPI	0.199155	0.450858	-0.0905253		TFPI	0.302244	0.791296	0.0753844		TFPI	0.0378822	0.107728	0.0103939
THBS4	0.634696	0.86199	0.0313035		THBS4	0.63556	0.917108	0.0339736		THBS4	0.931191	0.945092	0.000377208
SERPINC1	0.153549	0.402009	0.051267		SERPINC1	0.55328	0.887406	0.0235153		SERPINC1	0.169449	0.29094	-0.00348887
CA6	0.888443	0.976075	-0.0231897		CA6	0.632326	0.917108	-0.0889535		CA6	0.133222	0.24574	-0.0198143
CHRDL1	0.791061	0.917703	-0.014816		CHRDL1	0.406759	0.846284	0.0446177		CHRDL1	0.0464801	0.120848	0.00831798
CTSV	0.119678	0.354757	0.110127		CTSV	0.104577	0.759898	-0.12332		CTSV	0.0239782	0.0808154	-0.0125636
KLK7	0.477043	0.727557	-0.0610164		KLK7	0.232214	0.778598	-0.0965331		KLK7	0.352153	0.473585	-0.00543544
TPSB2	0.664934	0.867332	-0.095217		TPSB2	0.711922	0.931104	-0.0753433		TPSB2	0.381321	0.493368	0.0125967
FSTL3	0.00133559	0.0634399	-0.193316		FSTL3	0.812555	0.956153	0.0143854		FSTL3	0.000267324	0.00405441	0.0145689
CXCL8	0.810713	0.926044	-0.0151407		CXCL8	0.191243	0.773955	0.0820634		CXCL8	0.197094	0.313365	0.00582753
BCAN	0.53893	0.770304	0.049957		BCAN	0.147077	0.759898	-0.115482		BCAN	0.0605951	0.145109	-0.00959515
AHSG	0.796687	0.917703	0.0176317		AHSG	0.349061	0.83591	0.0556498		AHSG	0.771718	0.829445	-0.00114883
CHIT1	0.189547	0.440228	0.222524		CHIT1	0.218402	0.773955	0.199013		CHIT1	0.276826	0.408975	0.011325
DKK3	0.423034	0.669639	-0.0621065		DKK3	0.786649	0.945979	-0.0194018		DKK3	0.591624	0.684655	0.0026043
MAP2K2	0.327486	0.588182	-0.0777202		MAP2K2	0.165977	0.773955	0.167344		MAP2K2	0.00546249	0.0328285	0.0203186
KDR	0.215357	0.458399	0.0730105		KDR	0.682676	0.931104	0.0244569		KDR	0.0759752	0.162041	-0.00713432
CA3	0.293987	0.557625	-0.17672		CA3	0.542899	0.887251	-0.0951108		CA3	0.438482	0.549108	0.00768976
CST5	0.112971	0.350466	-0.301585		CST5	0.115981	0.759898	0.304595		CST5	0.0223253	0.0791533	0.0286256
CXCL10	0.776709	0.91263	-0.0373227		CXCL10	0.498291	0.877762	0.0918582		CXCL10	0.531076	0.638695	0.00528787
F2	0.50445	0.737317	-0.156397		F2	0.549042	0.887251	-0.130956		F2	0.431279	0.545089	0.0120226
PGD	0.0838434	0.310405	0.208559		PGD	0.708695	0.931104	-0.0433149		PGD	0.0384025	0.108081	-0.0161563
SPON1	0.0168655	0.147875	-0.134257		SPON1	0.159516	0.773955	0.104046		SPON1	0.000107185	0.00201574	0.017765
DCTPP1	0.099345	0.327218	-0.122894		DCTPP1	0.414994	0.846284	-0.0613151		DCTPP1	0.380287	0.493368	0.00449069
CST2	0.506248	0.737317	-0.0809942		CST2	0.130543	0.759898	0.214616		CST2	0.0530236	0.134439	0.0184532
BOC	0.962362	0.984024	0.00416326		BOC	0.783482	0.945979	-0.0243628		BOC	0.437422	0.549108	-0.00482844
GDF15	0.00152476	0.0634399	-0.281377		GDF15	0.00477027	0.296157	0.30617		GDF15	1.15721e-09	3.15919e-07	0.0458015
SLPI	0.16311	0.412305	-0.0871224		SLPI	0.707079	0.931104	0.0436382		SLPI	0.0835456	0.174107	0.0109555
ENPP7	0.504123	0.737317	0.12865		ENPP7	0.555848	0.887406	0.0961252		ENPP7	0.897604	0.921225	0.0015354
MMP12	0.703121	0.884572	-0.0393166		MMP12	0.0113293	0.386614	0.320254		MMP12	0.000803113	0.00953717	0.0289754
CDON	0.29835	0.557873	0.0648905		CDON	0.497098	0.877762	-0.0412543		CDON	0.0237731	0.0808154	-0.00941798
PPY	0.393461	0.658987	-0.0848762		PPY	0.299886	0.791296	0.148263		PPY	0.0663022	0.150074	0.0152814
TFF3	0.0566872	0.27723	-0.132679		TFF3	0.25348	0.778601	0.0980674		TFF3	0.000900245	0.00953717	0.0188815
SELL	0.241516	0.488399	0.0734495		SELL	0.128537	0.759898	-0.0909563		SELL	0.00431751	0.0297245	-0.0117137
EPHA2	0.140613	0.391708	-0.102398		EPHA2	0.750267	0.945979	0.0221469		EPHA2	0.0249112	0.0829362	0.0107591
GSTP1	0.36391	0.628782	-0.062725		GSTP1	0.779088	0.945979	0.0186657		GSTP1	0.00650741	0.0359259	0.0120049
STC1	0.109102	0.346334	-0.12313		STC1	0.547784	0.887251	-0.0444821		STC1	0.257962	0.389081	0.00602338
CAPG	0.496642	0.737317	-0.05644		CAPG	0.912916	0.987674	0.00683632		CAPG	0.128471	0.238589	0.0113288
DPT	0.585772	0.815896	-0.0348677		DPT	0.850245	0.959161	-0.01272		DPT	0.594633	0.684655	0.00241422
PI3	0.711322	0.886716	0.037235		PI3	0.576725	0.903071	0.0655478		PI3	0.10067	0.200752	0.0126603
GPC5	0.159244	0.406295	-0.181232		GPC5	0.481011	0.873012	-0.0909025		GPC5	0.966392	0.969945	0.000376804
PRDX6	0.172843	0.422618	0.142546		PRDX6	0.51685	0.887251	-0.0726807		PRDX6	0.0418935	0.115149	-0.0147588
CD55	0.0128617	0.125402	-0.136545		CD55	0.890135	0.972028	0.00928009		CD55	0.00465531	0.0309975	0.0120223
IL22RA2	0.150258	0.402009	-0.119532		IL22RA2	0.0914116	0.759898	-0.14093		IL22RA2	0.799014	0.852073	-0.00141809
NOTCH3	0.940726	0.983978	-0.00344668		NOTCH3	0.984782	0.991622	-0.00089591		NOTCH3	0.596879	0.684655	0.00176283
NRXN3	0.146433	0.402009	-0.0941603		NRXN3	0.415973	0.846284	0.0552541		NRXN3	0.0445111	0.118708	0.00979727
SET	0.457635	0.705844	0.0228215		SET	0.533552	0.887251	-0.0208164		SET	0.250372	0.379731	-0.00271569
FAS	0.0560916	0.27723	-0.157349		FAS	0.549251	0.887251	-0.0500648		FAS	0.184363	0.301384	0.00797894
FABP3	0.00700798	0.100694	-0.267162		FABP3	0.333665	0.828096	0.0959382		FABP3	4.41854e-05	0.00144319	0.0283118
NPPA	0.0605324	0.27723	-0.0912373		NPPA	0.782484	0.945979	0.0131352		NPPA	0.0298392	0.0915291	0.00659538
GREM2	0.210894	0.458399	-0.0781436		GREM2	0.289428	0.790139	0.0726411		GREM2	0.000926374	0.00953717	0.0145234
THSD1	0.81906	0.927815	0.0151179		THSD1	0.262689	0.778601	-0.0725194		THSD1	0.504895	0.612606	-0.00255173
MLN	0.464609	0.712575	-0.123211		MLN	0.0633767	0.710549	0.33582		MLN	0.0388042	0.108097	0.0237032
CRTAC1	0.334812	0.59741	-0.087582		CRTAC1	0.225504	0.773955	-0.0965372		CRTAC1	0.727184	0.793671	0.00193793
MFAP4	0.675461	0.867332	-0.0266146		MFAP4	0.0256987	0.544946	0.134908		MFAP4	0.0952471	0.192611	0.00748647
RNASE4	0.0628953	0.27723	-0.115412		RNASE4	0.859525	0.961682	-0.010511		RNASE4	0.0362399	0.104142	0.00795159
TMX3	0.0606625	0.27723	-0.124339		TMX3	0.144311	0.759898	0.0981398		TMX3	0.00280202	0.0210898	0.0125906
SOD3	0.920741	0.981872	0.00749959		SOD3	0.802597	0.956153	-0.0152997		SOD3	0.936997	0.947408	-0.000542758
CBLN4	0.00695874	0.100694	0.217578		CBLN4	0.0468263	0.639179	-0.145308		CBLN4	2.22769e-05	0.0010136	-0.0234631
TNXB	0.620825	0.847426	0.0354129		TNXB	0.2268	0.773955	-0.0967174		TNXB	0.0536772	0.134439	-0.0104043
CLEC3B	0.916142	0.981872	-0.00445963		CLEC3B	0.320221	0.80202	-0.0464607		CLEC3B	0.154186	0.269825	-0.00421476
EPO	0.596431	0.826526	-0.0603837		EPO	0.415103	0.846284	0.0915763		EPO	0.371449	0.489882	0.00671709
DCTN2	0.188561	0.440228	-0.0598575		DCTN2	0.839595	0.959161	-0.0101912		DCTN2	0.0229506	0.0803271	0.00809261
PIP	0.259758	0.513869	-0.197205		PIP	0.00542413	0.296157	-0.362574		PIP	0.356908	0.475298	-0.0105933
NPNT	0.955524	0.984024	-0.00377262		NPNT	0.570297	0.899949	0.041136		NPNT	0.240225	0.366377	0.00640981
FMOD	0.677974	0.867332	0.0322172		FMOD	0.517785	0.887251	-0.04889		FMOD	0.729713	0.793671	-0.0018316
WISP2	0.402256	0.66555	-0.0478543		WISP2	0.265238	0.778601	0.0642885		WISP2	0.0022617	0.0185326	0.0125379
C1QL1	0.265648	0.518183	-0.0681965		C1QL1	0.398573	0.846284	-0.049147		C1QL1	0.20216	0.319015	0.00525987
MFAP5	0.872119	0.967839	0.011923		MFAP5	0.498363	0.877762	0.0623073		MFAP5	0.398261	0.510448	0.00473343
ASPN	0.347252	0.615582	0.0552517		ASPN	0.375301	0.846284	0.0504953		ASPN	0.725397	0.793671	0.00127995
TIMP4	0.359554	0.628782	-0.0729186		TIMP4	0.31782	0.80202	0.0846339		TIMP4	0.0616767	0.145453	0.0112129
IGLL1	0.682253	0.867332	-0.0757988		IGLL1	0.258253	0.778601	-0.204416		IGLL1	0.173087	0.29533	-0.0164478
TMED10	0.0476958	0.27127	-0.101508		TMED10	0.837665	0.959161	0.0140091		TMED10	0.0074542	0.0364607	0.0111531
NCAM2	0.0626993	0.27723	0.139939		NCAM2	0.173034	0.773955	-0.0781432		NCAM2	0.0341261	0.0991109	-0.010172
ENPP5	0.584522	0.815896	0.0566014		ENPP5	0.987566	0.991622	0.00152307		ENPP5	0.188165	0.305768	-0.00933321
COL13A1	0.964337	0.984024	0.0022596		COL13A1	0.345313	0.83591	-0.051312		COL13A1	0.088389	0.182804	-0.00608684
IGFALS	0.67896	0.867332	0.0229787		IGFALS	0.042768	0.639179	-0.119008		IGFALS	0.0010887	0.0101789	-0.0146241
NTN1	0.683064	0.867332	-0.0237062		NTN1	0.0956074	0.759898	0.118559		NTN1	0.0757443	0.162041	0.00838537
PCDHGA12	0.07452	0.299687	-0.136984		PCDHGA12	0.918935	0.987674	-0.00773696		PCDHGA12	0.108114	0.212339	0.00687357
SUMF1	0.183165	0.438631	-0.112643		SUMF1	0.0916423	0.759898	0.179337		SUMF1	0.0269782	0.0849171	0.0144753
MATN4	0.0861874	0.310405	0.181841		MATN4	0.948453	0.991622	-0.00635619		MATN4	0.0676158	0.150074	-0.0133534
ITIH3	0.763239	0.909236	-0.023838		ITIH3	0.817604	0.957965	0.0161442		ITIH3	0.17507	0.296353	0.0069382
LEG1	0.115729	0.352232	-0.240135		LEG1	0.00477357	0.296157	-0.344234		LEG1	0.474184	0.583118	-0.00716534
LACRT	0.304893	0.56623	-0.153854		LACRT	0.12326	0.759898	-0.184977		LACRT	0.535311	0.639445	-0.00597097
NFASC	0.063546	0.27723	0.0771066		NFASC	0.287365	0.790139	0.0528244		NFASC	0.511886	0.61834	0.00216538
RNASE1	0.0629898	0.27723	-0.244749		RNASE1	0.383085	0.846284	0.0954471		RNASE1	0.00809146	0.0380856	0.0219222
IGFLR1	0.0115602	0.125402	-0.22462		IGFLR1	0.21452	0.773955	0.110729		IGFLR1	0.00747912	0.0364607	0.0168549
C1QTNF3	0.294132	0.557625	-0.0492398		C1QTNF3	0.0297981	0.575443	0.102022		C1QTNF3	0.0270615	0.0849171	0.00724194
LRRC32	0.180912	0.437071	-0.0769547		LRRC32	0.839332	0.959161	-0.0110056		LRRC32	0.0311233	0.0944072	0.00799132
LMAN2	0.637809	0.86199	0.0425853		LMAN2	0.520974	0.887251	0.0492587		LMAN2	0.462856	0.576985	0.004137
FAM151A	0.958301	0.984024	0.00689305		FAM151A	0.117327	0.759898	-0.199456		FAM151A	0.0647371	0.149773	-0.016656
SLAMF1	0.0835759	0.310405	-0.107498		SLAMF1	0.199817	0.773955	0.0982878		SLAMF1	0.000142469	0.00228789	0.0204572
ITIH1	0.742082	0.907625	0.0144343		ITIH1	0.453283	0.86862	-0.0307281		ITIH1	0.110264	0.213489	-0.00497385
MXRA7	0.0289545	0.188204	-0.13412		MXRA7	0.947636	0.991622	0.00471692		MXRA7	0.00291766	0.0210898	0.0127878
DNAJB12	0.688415	0.870081	-0.0318894		DNAJB12	0.8056	0.956153	0.0155884		DNAJB12	0.122242	0.230152	0.00723056
CTSB	0.0768428	0.299687	-0.198009		CTSB	0.320129	0.80202	0.102983		CTSB	0.0447874	0.118708	0.0147773
MSMP	0.422533	0.669639	0.0904387		MSMP	0.21951	0.773955	-0.163504		MSMP	0.0286734	0.0889528	-0.0188009
SPON2	0.128224	0.364638	-0.148784		SPON2	0.876127	0.966985	0.0135856		SPON2	0.0217423	0.079142	0.0153956
GXYLT1	0.816929	0.927815	-0.0168197		GXYLT1	0.63828	0.917108	-0.0310314		GXYLT1	0.707124	0.778406	0.00177095
CHGB	0.0639761	0.27723	-0.143274		CHGB	0.667149	0.922958	0.0378957		CHGB	0.013564	0.0561056	0.0131918
UXS1	0.385982	0.652153	0.0514418		UXS1	0.504711	0.883245	0.0399196		UXS1	0.593848	0.684655	-0.0022648
PEAR1	0.766023	0.909236	0.0129129		PEAR1	0.225764	0.773955	-0.0561335		PEAR1	0.305451	0.429835	-0.00334408
TNFRSF11B	0.024295	0.170065	-0.152002		TNFRSF11B	0.292813	0.791296	0.0748946		TNFRSF11B	0.000285051	0.00409573	0.0186683
RSPO4	0.455125	0.705844	-0.0394581		RSPO4	0.614797	0.917108	0.0307286		RSPO4	0.109709	0.213489	0.0106714
IGFBP2	0.00952642	0.118214	-0.365924		IGFBP2	0.160988	0.773955	0.202678		IGFBP2	1.84811e-05	0.00100907	0.0396257
CHGA	0.370613	0.636335	-0.0604488		CHGA	0.352334	0.83641	-0.0667495		CHGA	0.483682	0.59213	0.00366963
EFEMP1	0.0697702	0.293658	-0.12455		EFEMP1	0.478796	0.873012	-0.0464014		EFEMP1	0.0474815	0.122287	0.00863612
SPINK14	0.098699	0.327218	-0.228836		SPINK14	0.669398	0.922958	-0.0558028		SPINK14	0.181744	0.300704	0.00914686
EMILIN3	0.978003	0.984024	0.00271227		EMILIN3	0.399658	0.846284	-0.0870621		EMILIN3	0.28708	0.416877	-0.00689771
PCDH10	0.414456	0.669639	0.156155		PCDH10	0.713913	0.931104	-0.0665623		PCDH10	0.343839	0.464694	-0.0121294
CILP2	0.173382	0.422618	0.0984485		CILP2	0.00502669	0.296157	-0.20397		CILP2	6.56834e-05	0.00179316	-0.0192543
CACNA2D3	0.568357	0.803945	0.0581009		CACNA2D3	0.275829	0.790139	-0.10228		CACNA2D3	0.810558	0.861021	-0.00187571
MRPL21	0.156091	0.402009	0.103951		MRPL21	0.482875	0.873012	0.0483931		MRPL21	0.760942	0.821096	-0.00137463
SCARF2	0.0341317	0.207066	-0.12067		SCARF2	0.435405	0.861346	-0.0466807		SCARF2	0.183447	0.301384	0.00572582
FCRL4	0.977926	0.984024	0.00419693		FCRL4	0.98305	0.991622	0.00310554		FCRL4	0.144643	0.259786	-0.0149195
HAVCR1	0.980419	0.984024	0.00240197		HAVCR1	0.0451442	0.639179	0.408042		HAVCR1	0.00997627	0.0432305	0.0295273
CRIP2	0.670168	0.867332	-0.0208563		CRIP2	0.881975	0.966985	0.00580376		CRIP2	0.871868	0.905019	0.000880255
PENK	0.155404	0.402009	-0.165206		PENK	0.43152	0.859891	-0.0905236		PENK	0.473789	0.583118	0.00519351
TFF1	0.575683	0.81011	-0.091623		TFF1	0.429866	0.859891	0.113221		TFF1	0.58859	0.684655	0.00574397
TFF2	0.149944	0.402009	-0.153329		TFF2	0.242712	0.778601	0.123888		TFF2	0.00763433	0.0365644	0.019413
PLXNB2	0.0145824	0.137276	0.121213		PLXNB2	0.0393299	0.631592	0.0944612		PLXNB2	0.536384	0.639445	0.00211694
TREM1	0.00420759	0.100694	-0.212627		TREM1	0.408586	0.846284	-0.0559005		TREM1	0.0200271	0.0748957	0.0121878
PTPRD	0.4455	0.694979	-0.0516383		PTPRD	0.115772	0.759898	-0.0969696		PTPRD	0.735879	0.797202	0.00147693
WFDC1	0.0767125	0.299687	-0.148479		WFDC1	0.930891	0.991622	0.007123		WFDC1	0.0220364	0.0791533	0.0127479
C1RL	0.442119	0.693669	0.0526304		C1RL	0.304345	0.791296	-0.0644869		C1RL	0.141381	0.257313	-0.00571714
TPSAB1	0.0279337	0.185998	-0.263379		TPSAB1	0.307342	0.79155	-0.121636		TPSAB1	0.32736	0.449659	0.00798996
MANSC4	0.999823	0.999823	3.8861e-05		MANSC4	0.253764	0.778601	-0.18143		MANSC4	0.466504	0.578889	-0.00681163
IGDCC4	0.0267485	0.182558	0.166728		IGDCC4	0.988099	0.991622	-0.00100656		IGDCC4	0.0140234	0.0571402	-0.0117497
ACTN2	0.1324	0.372631	-0.447303		ACTN2	0.0718195	0.726175	-0.510571		ACTN2	0.977878	0.977878	0.000543216
ALDOC	0.363447	0.628782	0.0815541		ALDOC	0.346187	0.83591	-0.0744501		ALDOC	0.0563326	0.138548	-0.0107801
CSMD2	0.486081	0.737223	-0.0373343		CSMD2	0.393989	0.846284	0.081979		CSMD2	0.18132	0.300704	0.007264
NPW	0.0579784	0.27723	-0.382873		NPW	0.170036	0.773955	0.256061		NPW	0.00741156	0.0364607	0.0371516

[truncated: 1 more sheets: ST11.groupsRobbins]
